# Supplementary material for: Network Models of BACE-1 Inhibitors: Exploring Structural and Biochemical Relationships
Source: Int J Mol Sci. 2024 Jun 23;25(13):6890. doi: 10.3390/ijms25136890 (PMC11240958; doi:10.3390/ijms25136890)
Supplement: Supplementary file 1 [file ijms-25-06890-s001.zip]

Archive with 3 entries (3 files):
- Bace_1_values.csv
- Plots.pdf
- Read Me.txt
