# Supplementary material for: Network Models of BACE-1 Inhibitors: Exploring Structural and Biochemical Relationships
Source: Int J Mol Sci. 2024 Jun 23;25(13):6890. doi: 10.3390/ijms25136890 (PMC11240958; doi:10.3390/ijms25136890)
Supplement: Supplementary file 1 [file ijms-25-06890-s001.zip › Bace_1_values.csv]

SMILES	Mass	MFF	ClogP	MR	Ecc	K1	K2	K3	SynAS	TPSA	2DEnt	3DEnt	EEigenC	EBetw	ECls	TEigenC	TBetw	TCls	HEigenC	HBetw	HCls	LEigenC	LBetw	LCls	ECommEigen	ECommLeiden	TCommEigen	TCommLeiden	HCommEigen	HCommLeiden	LCommEigen	LCommLeiden
C1([H])([H])C(C([H])([H])[H])(C([H])([H])[H])OC([H])([H])C([H])([H])[C@@]1([H])N([H])C(=O)[C@]([H])(C([H])([H])[H])C([H])([H])c1c(N([H])[H])nc2c(c1[H])c([H])c(-c1c([H])c([H])c([H])c([H])c1C([H])([H])[H])c([H])c2[H]	431.58	23.616519030348698	5.044820000000002	130.39209999999994	0.9193036354860854	22.280241292031775	8.907698428298927	4.9370301265713135	3.3618711720077767	77.24	5.197007856232346	4.27805455758989	0.027399926278681905	1.9842934371887587e-7	335.	0.04237371738733384	0.0002986187964852927	0.	0.006552379610545514	0.0002512108350602202	0.	0.03382849625496631	7.922555436101025e-7	28.	1	1	1	1	1	1	1	1
c1([H])c([H])c([H])c(C([H])([H])C([H])([H])[C@](C(N([C@@](C(c2c([H])c(F)c([H])c(F)c2[H])([H])[H])([C@]([C@@]2([H])C([H])([H])[C@@]([H])(OC(C(C([H])([H])[H])([H])[H])([H])[H])C([H])([H])[N+]2([H])[H])([H])O[H])[H])[H])=O)([H])N2C(=O)[C@](C([H])([H])C(C([H])([H])[H])(C([H])([H])[H])[H])(N(C(C([H])([H])[H])=O)[H])C([H])([H])C2([H])[H])c([H])c1[H]	657.8	161.0193389014367	2.6386000000000087	174.1115999999999	0.8913190136177473	36.426439922619636	16.61374158424552	9.806356844634665	5.070602956370339	124.58000000000001	5.199733106981119	4.295383237103888	0.004544418433730263	2.006140990599704e-7	10.	0.06597566199657905	0.00031353429038935945	1.	0.010641208445592739	0.00026214733270529204	0.	0.015404914271538683	8.123694623820135e-7	0.	3	2	1	2	4	2	1	2
C(C(c1c([H])n2c3c(c([H])c(C(=O)N([C@@](C(c4c([H])c([H])c([H])c([H])c4[H])([H])[H])([C@](O[H])(C([N+](C(c4c([H])c(OC([H])([H])[H])c([H])c([H])c4[H])([H])[H])([H])[H])([H])[H])[H])[H])[H])c([H])c13)N(C([H])([H])[H])S(=O)(=O)C([H])([H])C2([H])[H])([H])[H])([H])([H])[H]	591.7	56.32495480483646	2.4575000000000014	164.40319999999963	0.9540539919544746	29.62616416136327	12.562489102081546	6.303570975717122	4.150250005991027	117.48	5.18256728997068	4.312711916617887	0.04135903742965909	1.9865306521232143e-7	79.	0.03508017363073177	0.00028839047411667677	0.	0.0073265148836314025	0.00025779782600025895	0.	0.030789913247832257	8.323864936967532e-7	15.	2	3	2	3	1	1	1	1
FC(F)(F)[C@]([H])(Oc1c(N([H])[H])c(F)c([H])c(C([H])([H])[C@@]2([H])[C@]([H])(O[H])[C@@]([H])([N+]([H])([H])C([H])([H])c3c([H])c(C(C([H])([H])[H])(C([H])([H])[H])C([H])([H])[H])c([H])c([H])c3[H])C([H])([H])S(=O)(=O)C2([H])[H])c1[H])C([H])([H])OC([H])([H])C([H])([H])[H]	591.7	161.4719521765969	3.1318000000000037	144.19039999999993	0.9752246595699834	32.10895275908704	12.624566679562726	8.545603691718163	4.837696388238553	115.46000000000001	5.221393956373618	4.27805455758989	0.0385303096235613	2.0635381520436304e-7	207.	0.06552952058378854	0.0003144052502023803	1.	0.04967989047198709	0.00031677938340727104	1.	0.030542352107195886	8.382194542353134e-7	13.	2	3	1	2	2	3	1	3
C(C(c1c([H])n2c3c(c([H])c(C(=O)N([C@@](C(c4c([H])c([H])c([H])c([H])c4[H])([H])[H])([C@](O[H])(C([N+](C(c4c([H])c([H])c([H])c(C(F)(F)F)c4[H])([H])[H])([H])[H])([H])[H])[H])[H])[H])c([H])c13)N(C([H])([H])[H])S(=O)(=O)C([H])([H])C2([H])[H])([H])[H])([H])([H])[H]	629.7	120.65958728158209	3.4677000000000024	162.85319999999967	0.9683888655486323	31.551571897175236	12.62438306791781	6.768137349293259	4.245279687653762	108.25	5.199733106981119	4.254185276278834	0.03973607156746682	2.0269401530831595e-7	84.	0.03878553611156472	0.00027573336162877457	1.	0.01076624532067132	0.0002633335034240339	0.	0.03148628860970088	8.221034008773488e-7	15.	2	3	5	4	4	4	1	1
FC(F)(F)C(Oc1c(N([H])[H])c(F)c([H])c(C([C@@]2([H])[C@@](O[H])([H])[C@]([N+](C(c3c([H])c(C(C([H])([H])[H])(C([H])([H])[H])C([H])([H])[H])c([H])c([H])c3[H])([H])[H])([H])[H])([H])C([H])([H])[S@](=O)C2([H])[H])([H])[H])c1[H])(C(F)(F)F)[H]	585.6	142.92713833163538	3.9915000000000025	132.97500000000008	0.9832877654668437	31.15169135806774	11.617593545896192	8.072980563542027	4.992821711003164	89.16	5.221393956373618	4.312711916617887	0.0390309970964942	2.0624063054100805e-7	457.	0.043696007774861316	0.0002946368755644724	1084.	0.049611812204397	0.0003170018065913867	1.	0.03276945406043063	8.07168951761969e-7	21.	2	3	6	5	2	3	1	1
C(C(C(C(C([H])([H])[H])([H])[H])([H])[H])([H])[H])(S(=O)(=O)C([C@](C(N([C@]([C@@](C([N+](C(c1c([H])c(C(C([H])([H])[H])([H])[H])c([H])c([H])c1[H])([H])[H])([H])[H])([H])[H])(O[H])[H])(C(c1c([H])c(F)c([H])c(F)c1[H])([H])[H])[H])[H])=O)(N(C(=O)c1c([H])nc([H])c([H])c1[H])[H])[H])([H])[H])([H])[H]	645.8	209.54142449896023	2.4776000000000016	167.9858999999997	0.8795638702116884	35.735818567600475	17.670590670012842	12.285666655187141	4.22320345516091	142.07	5.221393956373618	4.288842635306831	0.004393027633490966	2.0434048647834834e-7	0.	0.0654745619173843	0.000314382988170359	1.	0.03196143820579678	0.00032347068852007886	1.	0.028456295222638803	8.607511258624726e-7	9.5	4	4	1	2	1	1	1	4
C(C(n1c([H])c([C@@]2(c3c([H])c([H])c([H])c(-c4c([H])c(C#CC([H])([H])[H])c([H])nc4[H])c3[H])c3c([H])c([H])c([H])c(F)c3C(N([H])[H])=[N+]2[H])c([H])c(C([H])([H])[H])c1=O)([H])[H])([H])([H])[H]	477.56	98.03829561697208	2.8405200000000015	138.87909999999988	0.9479689587509215	23.25163658004364	8.936158572510731	3.607418419963115	4.0463058817401265	74.88	5.214173673242785	4.288842635306831	0.04030479104926835	2.0300146860381054e-7	442.	0.0640210225669155	0.00031791790321073876	1.	0.012701923213470292	0.0002664464507671262	80.	0.03680400400907371	7.578140097075975e-7	49.	2	3	1	2	3	2	1	5
C1([H])([H])C([H])([H])C([H])([H])[C@@]12C([H])([H])[C@@]([N+](C([C@@](O[H])([C@]1([H])C([H])([H])c3c([H])c(c([H])c([H])c3[H])C([H])([H])C([H])([H])C([H])([H])C([H])([H])n3c([H])c(c([H])c([H])c3=O)C(=O)N1[H])[H])([H])[H])([H])[H])([H])c1c(c([H])c([H])c(C(C([H])([H])[H])([H])[H])c1[H])O2	556.73	122.90756520047435	3.4589000000000016	158.2273999999998	0.9587380053785075	27.735299746880457	11.824545888262067	6.114462944634388	6.699478273175197	97.16999999999999	5.199733106981119	4.236856596764835	0.03954001658207869	2.0476132478621116e-7	427.	0.03626185822546937	0.00028107113603925845	0.	0.02454938148732864	0.00029680854270806097	0.	0.02937146758671577	8.545365207545557e-7	10.	2	3	3	5	2	5	1	6
N1(C([C@]2([H])C([H])([H])[C@@](C(=O)N([C@]([C@](O[H])(C([N+](C(c3c([H])c(C(C([H])([H])[H])(C([H])([H])[H])[H])c([H])c([H])c3[H])([H])[H])([H])[H])([H])[H])[H])(C(c3c([H])c([H])c([H])c([H])c3[H])([H])[H])[H])[H])([H])C([H])([H])C([H])([H])C2([H])[H])(C([H])([H])[H])C([H])([H])[H])C([H])([H])C([H])([H])C([H])([H])C([H])([H])C1=O	562.8	100.46979454599575	4.559300000000006	164.20189999999968	0.9688889194829405	31.240381898234737	14.460555357778572	8.419389764314403	4.463552028673138	86.25	5.160906440578182	4.347369275645884	0.040177703712058574	2.0188016604262966e-7	157.	0.06534093646411712	0.00031540608655134753	1.	0.027847502682462378	0.00030936265605221384	1.	0.015229974337155406	8.156187732604278e-7	0.	2	3	1	2	2	6	1	7
c1([H])c(C([H])([H])[H])c([H])c(C(N([C@]([C@](O[H])([C@]2([H])[N+]([H])([H])C([H])([H])[C@@](Oc3c([H])c([H])c([H])c([H])c3[H])([H])C2([H])[H])[H])(C(c2c([H])c(F)c([H])c(F)c2[H])([H])[H])[H])[H])=O)c([H])c1C(N(C(C(C([H])([H])[H])([H])[H])([H])[H])C(C(C([H])([H])[H])([H])[H])([H])[H])=O	594.72	126.4196410506164	4.020720000000002	161.0428999999997	0.9550595726365831	32.10133759873522	15.069705780738245	8.842364355873118	4.322025718587307	95.48	5.189787573101513	4.27805455758989	0.03951047433415893	2.0453860014685188e-7	314.	0.046167963686537035	0.00029465317220629737	1.	0.036259495817020475	0.00031741864576408107	1.	0.02957418488134224	8.533981460778675e-7	12.	2	3	2	3	4	4	1	3
c1([H])c(C(N(C(C(C([H])([H])[H])([H])[H])([H])[H])C(C(C([H])([H])[H])([H])[H])([H])[H])=O)c([H])c(C(=O)N([C@]([C@](O[H])([C@@]2([H])C(=O)N(C(c3c([H])c([H])c([H])c([H])c3[H])([H])[H])C([H])([H])C([H])([H])[N+]2([H])[H])[H])(C(c2c([H])c(F)c([H])c(F)c2[H])([H])[H])[H])[H])c([H])c1C([H])([H])[H]	621.75	183.4424901557746	3.211820000000002	167.42689999999962	0.9679162168754686	33.73723738150557	15.722838882502522	8.953859028100986	4.190629828787283	106.56	5.1925128238502865	4.226068519047893	0.03800554449439494	2.086531391256475e-7	402.	0.015696655925688398	0.00028789329845912786	0.	0.015877185515970865	0.00028189864262792347	1.	0.02889035315323088	8.592106088452295e-7	10.	2	3	2	3	4	1	1	8
C(C(N(c1c([H])c(C(=O)N([C@@](C(c2c([H])c([H])c([H])c([H])c2[H])([H])[H])([C@](O[H])(C([N+](C(c2c([H])c([H])c([H])c(C(F)(F)F)c2[H])([H])[H])([H])[H])([H])[H])[H])[H])[H])c([H])c(N2S(=O)(=O)C([H])([H])C([H])([H])C([H])([H])C2([H])[H])c1[H])[H])([H])[H])([H])([H])[H]	619.7	115.95277388416778	3.5328000000000017	160.31989999999973	0.9589365314172543	32.30690628606708	14.240779947983036	8.944472572309625	4.02915326044082	115.35000000000001	5.178072257588621	4.312711916617887	0.039851188592510994	2.0263071693293192e-7	108.	0.04082421124802507	0.0002956885981763743	1.	0.036185266507609275	0.0003177256453228784	1.	0.030536220753119254	8.363210904288906e-7	14.	2	3	6	5	4	4	1	3
C(C(N(c1c([H])c(N(c2c([H])c([H])c([H])c([H])c2[H])S(C([H])([H])[H])(=O)=O)c([H])c(C(=O)N([C@@](C(c2c([H])c([H])c([H])c([H])c2[H])([H])[H])([C@](O[H])(C([N+]([C@@](C([H])([H])[H])(C(=O)N([C@@]2([H])C([H])([H])C([H])([H])C([H])([H])C([H])([H])C2([H])[H])[H])[H])([H])[H])([H])[H])[H])[H])[H])c1[H])[H])([H])[H])([H])([H])[H]	650.9	118.94538044774727	3.3189000000000037	182.70759999999956	0.940223639456416	34.93387818982764	16.577449963420964	10.035472060205372	4.1830583684756455	144.45	5.206953390111952	4.3300405961318855	0.03984376377144993	2.027733261269191e-7	108.	0.03249965098335008	0.00026965947034295247	0.	0.03610558444913218	0.0003181291184471804	1.	0.02685030420547069	8.861524501229093e-7	6.	2	3	4	6	4	4	1	9
FC(F)(F)[C@](Oc1c(N([H])[H])c(F)c([H])c(C([C@@]2([H])[C@@](O[H])([H])[C@]([N+](C(c3c([H])c(C(C([H])([H])[H])(C([H])([H])[H])C([H])([H])[H])c([H])c([H])c3[H])([H])[H])([H])[H])([H])C([H])([H])[S@](=O)C2([H])[H])([H])[H])c1[H])(C(OC([H])([H])[H])([H])[H])[H]	561.7	181.2208292919212	3.0755999999999997	138.796	0.9802421483838157	30.33309826711186	12.316493299859683	7.905689574467245	5.053825151510627	98.39	5.1681267237090145	4.347369275645884	0.018776960806772717	2.0767072385625243e-7	0.	0.04113179842121459	0.0002951204258171608	1.	0.023931330637322966	0.0002968085032798624	0.	0.031101067209428537	8.279879809264689e-7	14.5	2	5	6	5	2	5	1	10
c1([H])c(C([H])([H])[H])c([H])c(C(N([C@]([C@](O[H])(C([N+](C(c2c([H])c([H])c([H])c(OC([H])([H])[H])c2[H])([H])[H])([H])[H])([H])[H])[H])(C(c2c([H])c(F)c([H])c(F)c2[H])([H])[H])[H])[H])=O)c([H])c1C(N(C(C(C([H])([H])[H])([H])[H])([H])[H])C(C(C([H])([H])[H])([H])[H])([H])[H])=O	582.71	113.86839261672453	4.0096200000000035	158.47789999999975	0.9570722511489133	32.69149865426388	15.983913410800543	9.632660167153688	3.8704345318723847	95.48	5.178072257588621	4.271513955792832	0.03982451968251855	2.0380554013280324e-7	325.	0.01213207992928754	0.0002823526668925782	0.	0.036190649129384765	0.000317998577577558	1.	0.029896170136673197	8.460530356805947e-7	15.	2	3	2	3	4	4	1	11
Fc1c([H])c(C([C@](N(C(c2c([H])c(C([H])([H])[H])c([H])c(C(N(C(C(C([H])([H])[H])([H])[H])([H])[H])C(C(C([H])([H])[H])([H])[H])([H])[H])=O)c2[H])=O)[H])([C@@]([C@]2([H])[N+]([H])([H])C([H])([H])[C@@](OC(c3c([H])c([H])c([H])c([H])c3[H])([H])[H])([H])C2([H])[H])(O[H])[H])[H])([H])[H])c([H])c(F)c1[H]	608.75	147.86409942861846	4.158520000000004	165.20389999999955	0.9613350977985087	33.23738066636584	15.882832687470156	9.172683836749528	4.329198803051874	95.48	5.1798420392219064	4.288842635306831	0.03893725859948366	2.0627187467537823e-7	376.	0.06514001866247984	0.0003145360489064507	1.	0.033595888605704276	0.0003151223088098807	1.	0.028923196524583146	8.562340258839545e-7	10.	2	3	1	2	4	4	1	9
N(C(c1c([H])c(C(=O)N(C(C(C([H])([H])[H])([H])[H])([H])[H])C(C(C([H])([H])[H])([H])[H])([H])[H])c([H])c(C([H])([H])[H])c1[H])=O)([C@@](C(c1c([H])c(F)c([H])c(F)c1[H])([H])[H])([C@@](C([N+](C(c1c([H])c([H])c([H])c(I)c1[H])([H])[H])([H])[H])([H])[H])(O[H])[H])[H])[H]	678.58	103.74054597949183	4.605620000000005	164.64289999999966	0.9764015543118529	32.62237183012236	15.932543362821542	10.15729663073596	3.978061892041138	86.25000000000001	5.235834522635283	4.295383237103888	0.04034050521142983	2.0117159253003627e-7	58.	0.06435617033188774	0.000315228448475161	1.	0.027773870070761392	0.0003040705736760655	1.	0.03081531500693471	8.303316842946083e-7	15.	2	3	1	2	2	6	1	1
Fc1c([H])c(F)c([H])c(C([C@](N(C(=O)c2c([H])c(C(=O)N(C(C(C([H])([H])[H])([H])[H])([H])[H])C(C(C([H])([H])[H])([H])[H])([H])[H])c([H])c(C([H])([H])[H])c2[H])[H])([C@](O[H])([C@]2([H])[N+]([H])([H])C([H])([H])N(C(c3c([H])c([H])c([H])c([H])c3[H])([H])[H])C2=O)[H])[H])([H])[H])c1[H]	607.72	73.16403817969126	3.1693200000000035	162.5598999999996	0.9604928681938264	32.75734686819643	15.031475927510096	8.266800801309568	4.155292797629232	106.55999999999999	5.153686157447349	4.3300405961318855	0.040920156789779	1.996528117591155e-7	76.	0.0127920005644075	0.0002836067180280057	0.	0.015858792141031208	0.00028210922934402186	1.	0.029976154437414238	8.408646779656456e-7	10.	2	3	2	3	4	1	1	12
c1([H])c(C(N(C(C(C([H])([H])[H])([H])[H])([H])[H])C(C(C([H])([H])[H])([H])[H])([H])[H])=O)c([H])c(C(N([C@]([C@](O[H])([C@]2([H])[N+]([H])([H])C([H])([H])C([H])([H])N(S(=O)(=O)c3c([H])c([H])c([H])c([H])c3[H])C2([H])[H])[H])(C(c2c([H])c(F)c([H])c(F)c2[H])([H])[H])[H])[H])=O)c([H])c1C([H])([H])[H]	657.8	131.46702529869577	2.8739200000000027	170.7686999999995	0.9633691084370837	35.149796056336434	15.723386152491278	8.75405392092373	4.226083627351385	123.63000000000001	5.1925128238502865	4.295383237103888	0.03951779130726945	2.034255226950504e-7	97.	0.015702843159918885	0.0002816452061578391	1.	0.036359015120912656	0.0003170630302444488	1.	0.02911953126198847	8.568312153893741e-7	10.	2	3	2	7	4	4	1	6
C1([H])([H])C([H])([H])C([H])([H])[C@@]12C([H])([H])[C@@]([N+](C([C@@](O[H])([C@@](N(C(C([H])([H])[H])=O)[H])(C(c1c([H])c([H])c(F)c([H])c1[H])([H])[H])[H])[H])([H])[H])([H])[H])([H])c1c(nc([H])c(C(C(C([H])([H])[H])(C([H])([H])[H])C([H])([H])[H])([H])[H])c1[H])O2	484.64	80.37934485351768	3.2273000000000014	132.4719	0.9476308615472834	25.57896890222074	10.231570794512377	6.584722115751966	4.8247279543737305	88.06	5.199733106981119	4.27805455758989	0.040772919623645314	2.0185752538981312e-7	408.	0.015313462952278879	0.00025067891846680516	0.	0.02505075202132642	0.0002964833495929634	0.	0.030535341546897587	8.394198265926523e-7	15.	2	3	7	8	2	7	1	1
c1([H])c([H])c([H])c(C([H])([H])C([H])([H])[C@](C(N([C@](C(c2c([H])c([H])c([H])c([H])c2[H])([H])[H])([H])[C@](C([H])([H])[N+](C(c2c([H])c([H])c([H])c(OC([H])([H])[H])c2[H])([H])[H])([H])[H])([H])O[H])[H])=O)([H])N2C(=O)[C@]([C@@](C([H])([H])[H])(C(C([H])([H])[H])([H])[H])[H])(N(C(C([H])([H])[H])=O)[H])C([H])([H])C2([H])[H])c([H])c1[H]	643.8	302.3264543591122	3.001700000000012	182.4575999999999	0.9305708187750331	35.64066032292946	17.08734458239224	9.424012827749046	4.6080264545614344	124.58000000000001	5.170851974457788	4.323499994334829	0.034977887039544416	2.1492969612968192e-7	0.	0.04332880960077328	0.0003097389564059159	1.	0.036054591656187615	0.00031831254257672043	1.	0.01556715948773916	8.076161432775647e-7	0.	2	3	1	3	4	4	1	13
C1([H])([H])C([H])([H])C([H])([H])[C@]12C([H])([H])[C@@]([N+](C([C@@](O[H])([C@@](N(C(=O)[C@@](C([H])([H])[H])(OC([H])([H])[H])[H])[H])(C(c1c([H])c(-c3nc([H])c([H])s3)c([H])c([H])c1[H])([H])[H])[H])[H])([H])[H])([H])[H])([H])c1c(nc([H])c(C(C(C([H])([H])[H])(C([H])([H])[H])C([H])([H])[H])([H])[H])c1[H])O2	593.8	147.31531453251532	4.226700000000004	164.41889999999967	0.968234239133389	30.60266518880351	12.794368560873679	7.372221462957962	5.195745369034189	110.18	5.206953390111952	4.3300405961318855	0.03892643030730705	2.065245332692936e-7	445.	0.012421852668199434	0.0002837859027225749	0.	0.04986778698700355	0.0003162593315327067	1.	0.02811181765134737	8.735646241269814e-7	7.	2	3	2	3	2	3	1	14
O=C(N([C@@](c1c([H])c([H])c([H])c([H])c1[H])(C([H])([H])[H])[H])[H])c1c([H])c(N(S(=O)(C([H])([H])[H])=O)C([H])([H])[H])c([H])c(C(=O)N([C@@](C(OC(c2c([H])c(F)c([H])c(F)c2[H])([H])[H])([H])[H])([C@@](O[H])(C([C@@](C([H])([H])[H])(C(=O)N([C@@](C(C([H])([H])[H])(C([H])([H])[H])[H])(C(=O)N(C(c2c([H])c([H])c([H])c([H])c2[H])([H])[H])[H])[H])[H])[H])([H])[H])[H])[H])[H])c1[H]	850.	125.9073346773391	5.011100000000003	224.12539999999942	0.9414727853178076	46.97357754310665	21.517354712868027	13.95317427407673	4.43265127587201	183.24	5.206953390111952	4.3300405961318855	0.02199409845200491	2.0484111117782166e-7	355.	0.00579139438892396	0.00022427686697632722	80.	0.0323039587682076	0.0003217734581259443	1.	0.01441520707580574	8.257904259509595e-7	0.	6	6	2	8	1	1	1	15
Fc1c([H])c(C([C@](N(C(c2c([H])c(C(N(C(C(C([H])([H])[H])([H])[H])([H])[H])C(C(C([H])([H])[H])([H])[H])([H])[H])=O)c([H])c(C([H])([H])[H])c2[H])=O)[H])([C@](O[H])([C@@]2([H])C([H])([H])[C@](OC(C([H])([H])[H])([H])[H])([H])C([H])([H])C([H])([H])[N+]2([H])[H])[H])[H])([H])[H])c([H])c(F)c1[H]	560.71	96.91179901440375	3.3683200000000006	150.21589999999983	0.9328895122478222	31.64504798825699	15.210419090040526	8.81096089281841	4.424495140837305	95.48	5.178072257588621	4.260725878075891	0.04024051281112475	2.014557163796175e-7	124.	0.006956982250075559	0.00025333248188072157	0.	0.03620864106000575	0.0003179928308072879	1.	0.028820296585031477	8.591847711217688e-7	9.5	2	3	3	5	4	4	1	4
O=S(=O)(C([H])([H])[H])N(C([H])([H])[H])c1c([H])c(C(=O)N([C@](C([H])([H])[H])(c2c([H])c([H])c(F)c([H])c2[H])[H])[H])c([H])c(C(=O)N([C@@](C(c2c([H])c([H])c([H])c([H])c2[H])([H])[H])(C([N+]([C@@](C([H])([H])[H])(C(=O)N(C(C(C([H])([H])[H])(C([H])([H])[H])[H])([H])[H])[H])[H])([H])[H])([H])[H])[H])[H])c1[H]	654.8	69.162292521679	2.777700000000002	177.47229999999956	0.9335965473032032	36.181017957471305	16.32402589229705	10.951999298346243	4.070804437790946	141.29000000000002	5.221393956373618	4.312711916617887	0.041131979171239334	1.9912114124729334e-7	54.	0.03335260934995822	0.00026935581874982476	1.	0.04972115051822645	0.0003171616482445035	1.	0.027908540322359066	8.770298856703841e-7	6.	2	3	4	6	2	3	1	14
Clc1c([H])c([H])c2c(c1[H])C([H])([H])C(C([H])([H])[H])(C([H])([H])[H])[N+]([H])=C2N([C@@](C(C1([H])C(c2c([H])nn([H])c2[H])=C([H])S[C@@]1(C(C(C([H])([H])[H])([H])[H])([H])[H])[H])([H])[H])(C(=O)[O-])[H])[H]	473.	156.0964117043497	1.8960000000000001	127.19610000000003	0.8960206699122018	22.9266214090088	9.315680473372781	4.885963091118801	5.2482524996192685	94.81	5.199733106981119	4.27805455758989	0.025128488483854555	2.064789605369741e-7	238.	0.030123265941482874	0.0002762604133894767	0.	0.05009020405090416	0.00031592331078516623	1.	0.03511603638984706	7.827721248584161e-7	36.	1	1	4	6	2	3	1	1
c1([H])nc([H])nc([H])c1-c1c([H])c2c(c([H])c1[H])Oc1c([H])c([H])c(OC([H])([H])C([H])(C([H])([H])[H])C([H])([H])[H])c([H])c1[C@]21C([H])([H])OC(N([H])[H])=N1	402.45	25.69591833622645	3.872600000000004	112.67140000000002	0.9863236332757885	18.42058387285352	7.018390951975113	3.02737978494167	3.72384463081033	91.85000000000001	5.158181189829408	4.295383237103888	0.04243408318810556	1.9630615938639169e-7	113.	0.03886350785188792	0.0002777364709110834	1.	0.05060610241724492	0.00031488987098233156	1.	0.03868128598136739	7.381255891164858e-7	66.	2	3	5	4	2	3	1	5
c1([H])c([H])c([H])c(C([H])([H])C([H])([H])[C@](C(N([C@@](C(c2c([H])c(F)c([H])c(F)c2[H])([H])[H])([C@]([C@@]2([H])C([H])([H])c3c([H])c([H])c([H])c([H])c3C([H])([H])[N+]2([H])[H])([H])O[H])[H])[H])=O)([H])N2C(=O)[C@](C([H])([H])C(C([H])([H])[H])(C([H])([H])[H])[H])(N(C(C([H])([H])[H])=O)[H])C([H])([H])C2([H])[H])c([H])c1[H]	661.8	249.0015798073912	3.1960000000000086	178.4465999999999	0.8739441096761524	35.16473638121568	15.381862683560081	8.46115636005451	4.871568036394725	115.35000000000001	5.185292540719454	4.312711916617887	0.03641421524357207	2.1169556200275113e-7	107.	0.04678056645908855	0.0002938276462155445	1.	0.0113303423703361	0.0002654704265291881	1.	0.015807343371135048	7.976574396312909e-7	0.	2	3	2	3	3	2	1	15
O=C(C([H])([H])[H])N([C@@](C(c1c([H])c([H])c([H])c([H])c1[H])([H])[H])([C@](O[H])(C([N+]([C@@]1([H])C([H])([H])C(C([H])([H])[H])(C([H])([H])[H])Oc2c1c([H])c(C(C(C([H])([H])[H])(C([H])([H])[H])C([H])([H])[H])([H])[H])s2)([H])[H])([H])[H])[H])[H])[H]	459.7	85.63856984580669	3.6106000000000025	130.09290000000004	0.9401483116830762	24.746543972899136	9.937867060179288	7.0561013949250375	4.555710366752136	75.17	5.197007856232346	4.295383237103888	0.04072055928478614	2.0189237573505268e-7	389.	0.0134264684035366	0.00026142378431880185	1.	0.050838314978925936	0.00031398518671908976	1.	0.03087731811660011	8.322001541234685e-7	15.	2	3	2	5	2	3	1	1
C(=O)(C([H])([H])[H])N([C@](C(=O)N([C@](C(=O)N([C@]([C@@](O[H])([C@@]1([H])[C@@](C(=O)N([C@](C(=O)[N+](C(C(C(C([H])([H])[H])([H])[H])([H])[H])([H])[H])([H])[H])(C(C([H])([H])[H])(C([H])([H])[H])[H])[H])[H])([H])C([H])([H])C(=O)C1([H])[H])[H])(C(C(C([H])([H])[H])(C([H])([H])[H])[H])([H])[H])[H])[H])(C(C(SC([H])([H])[H])([H])[H])([H])[H])[H])[H])(C(C(C([H])([H])[H])(C([H])([H])[H])[H])([H])[H])[H])…	685.	46.52408584922286	1.2931000000000057	184.07899999999952	0.96241751203697	42.51247696111486	21.458319177480455	15.066808076395942	5.069032834804506	187.38	5.22861423950445	4.260725878075891	0.04182538653553904	1.9723528317805736e-7	25.	0.07981400915358078	0.00031147839630329716	2001.	0.036482077306639056	0.00031407697379039846	1322.	0.012271081877546702	9.027568388344326e-7	0.	2	3	5	4	6	8	1	15
c1(N(C([C@@]2([H])C([H])([H])[C@@]2(C([H])([H])[H])[H])([H])[H])[H])c([H])c(C(N([C@]([C@](C(C(C(C([H])([H])[H])([H])[H])([H])[H])([H])[H])([N+]([H])([H])[H])[H])(C(c2c([H])c([H])sc2[H])([H])[H])[H])[H])=O)c([H])c(N(S(=O)(C([H])([H])[H])=O)C([H])([H])[H])n1	508.7	-6.097167911473619	2.7486000000000006	138.72279999999992	0.8553294214808707	26.435022993634863	11.50552877409196	7.413719554135683	4.3974715698907545	119.04	5.243054805766116	4.3300405961318855	0.027762549102396	1.9678145420227885e-7	234.	0.03419682793103899	0.0002899671301444493	0.	0.016018056901461852	0.00028153462691110745	1.	0.0309080336174121	8.330459324866255e-7	15.	1	1	6	4	5	1	1	1
N(C(c1c([H])c(C(=O)N(C(C(C([H])([H])[H])([H])[H])([H])[H])C(C(C([H])([H])[H])([H])[H])([H])[H])c([H])c(C(N([H])[H])=O)c1[H])=O)([C@@](C(c1c([H])c(F)c([H])c(F)c1[H])([H])[H])([C@@](C([N+](C(c1c([H])c([H])c([H])c(OC([H])([H])[H])c1[H])([H])[H])([H])[H])([H])[H])(O[H])[H])[H])[H]	611.71	109.57981551367948	2.8000999999999987	162.25879999999975	0.9361717069138804	34.14382538129297	16.48469195710274	9.851005216000669	3.9521387009715125	138.57000000000002	5.178072257588621	4.27805455758989	0.03998672577284864	2.0248398600285874e-7	140.	0.06501754733167443	0.0003142932386936411	1.	0.03618914667470295	0.0003180001783108577	1.	0.030090540391915117	8.409155888931869e-7	15.	2	3	1	2	4	4	1	16
c1(-c2c([H])c([H])c3nc(N([H])[H])c(C([C@]([H])(C(N(C([C@]4([H])C([H])([H])C([H])([H])C([H])([H])C([H])([H])C4([H])[H])([H])[H])[H])=O)C([H])([H])C([H])([H])C([H])([H])[H])([H])[H])c([H])c3c2[H])c(C([H])([H])[H])c([H])c([H])c([H])c1[H]	443.63	10.682399064610712	6.447720000000004	138.0151	0.9490066651109393	23.283971154519353	10.825386378458397	5.733291850552343	2.932620067734481	68.01	5.221393956373618	4.312711916617887	0.027569353118101474	1.977003630657746e-7	316.	0.013389191888517482	0.0002876738607802313	0.	0.007713101172609289	0.00025505545442888007	1.	0.0323507360030534	8.120158862787991e-7	21.	1	1	2	7	1	6	1	1
c1([H])c([C@](N(C(c2c([H])c(-c3nnc([C@@]([N+]([H])([H])[H])(C([H])([H])[H])C(c4c([H])c([H])c([H])c([H])c4[H])([H])[H])o3)c([H])c(N(S(C([H])([H])[H])(=O)=O)C([H])([H])[H])c2[H])=O)[H])(C([H])([H])[H])[H])c([H])c([H])c(F)c1[H]	552.6	92.22897377905606	3.4623000000000017	145.64809999999989	0.8296766033247059	27.931731556663415	10.951571035936324	6.677329702463997	3.6850511543351514	133.04000000000002	5.185292540719454	4.3300405961318855	0.004817287242411695	1.9783234847363394e-7	0.	0.033505485318850295	0.0002731574046997798	1.	0.04983657660886226	0.0003167997096346502	1.	0.015772257654023684	7.778971417725321e-7	0.	1	1	1	2	2	3	1	15
C(c1c([H])c([C@@]2(c3c([H])c([H])c([H])c(-c4c([H])nc([H])nc4[H])c3[H])N=C(C([H])([H])[H])C(N([H])[H])=[N+]2[H])c([H])c(C([H])([H])[H])c1OC([H])([H])[H])([H])([H])[H]	386.48	79.16287555479997	1.8824399999999992	113.9821	0.9719754738681363	18.806220040307586	7.1274310435417405	3.1628019418178517	3.8300689305268873	87.36	5.206953390111952	4.3300405961318855	0.04108666864962613	1.9963105642176676e-7	157.	0.009810802429200564	0.00022344977050861147	14.	0.05309127311299365	0.0003151108902751429	11.	0.03784044088978224	7.478743541170109e-7	64.	2	3	2	5	2	7	1	5
c12c([H])n([H])nc1C([H])([H])C([H])([H])[C@](c1c([H])c([H])c([H])c(C(C([H])([H])[H])(C([H])([H])[H])C([H])([H])[H])c1[H])([N+](C([C@]([C@](C(c1c([H])c(F)c([H])c(F)c1[H])([H])[H])(N(C(C([H])([H])[H])=O)[H])[H])(O[H])[H])([H])[H])([H])[H])C2([H])[H]	511.64	130.6225485681886	3.0413000000000014	137.8985999999999	0.9547002298806823	26.948758455064223	10.714049494209247	6.4292232312254765	4.638341697362074	94.62	5.163631691326955	4.347369275645884	0.039406427654186144	2.0525551461138164e-7	465.	0.06283822222688303	0.00031842062904266917	3.	0.029780004958763363	0.0003161347457830999	1.	0.03226560361350868	8.148624389973607e-7	21.	2	3	1	2	1	1	1	1
[C@@]1(C(F)(F)F)([H])C([H])([H])[C@](c2c([H])c(N(C(c3nc([H])c(C#N)c([H])c3[H])=O)[H])c([H])c([H])c2F)(C([H])([H])[H])N=C(N([H])[H])O1	421.36	24.57670428884725	3.225780000000001	97.82460000000002	0.9628996073735461	21.039082160298765	7.624148366328247	4.321716954507503	3.7551927681661654	113.39000000000001	5.214173673242785	4.3300405961318855	0.0273374212153205	1.9840408220820982e-7	331.	0.037945726389497406	0.00029669739158390696	1.	0.007835856903152126	0.00025358542534980704	1.	0.04015621477547208	7.259074932526899e-7	91.	1	1	6	8	1	6	1	5
c1(N2C([H])([H])C([H])([H])C([H])([H])C2=O)c([H])c(C(N([C@@](C(c2c([H])c([H])c([H])c([H])c2[H])([H])[H])([C@](O[H])(C([N+]([C@](C(N([C@@]2([H])C([H])([H])C([H])([H])C([H])([H])C([H])([H])C2([H])[H])[H])=O)(C([H])([H])[H])[H])([H])[H])([H])[H])[H])[H])[H])=O)c([H])c(N(C(C([H])([H])[H])([H])[H])[H])c1[H]	564.75	113.08435235385944	2.3480000000000008	160.86979999999966	0.9530956864340574	30.526787275045173	14.98345255991945	8.775734679465572	4.025221382218807	127.38	5.199733106981119	4.271513955792832	0.0398137942184924	2.0350244839253273e-7	280.	0.0317862638677853	0.0002739590966541958	0.	0.0336669506404792	0.0003149013893242179	1.	0.027563634235830147	8.850685397077149e-7	7.	2	3	1	2	4	4	1	9
[C@@]1(C(F)(F)F)([H])[C@@](F)([H])[C@](c2c([H])c(N(C(c3nc([H])c(C#N)c([H])c3[H])=O)[H])c([H])c([H])c2F)(C([H])([H])[H])N=C(N([H])[H])O1	439.35	35.76356614396151	3.1737800000000016	98.10360000000001	0.9656049249041733	21.946909927679158	7.82399561723886	4.252444861486545	4.065193361924631	113.39000000000001	5.22861423950445	4.260725878075891	0.02712585475825334	1.9940872055246355e-7	369.	0.022478727952437782	0.00024789930058161856	791.	0.007867323721154281	0.0002534252355938577	1.	0.04015698721164954	7.275208780303973e-7	139.	1	1	7	8	1	6	1	5
Fc1c([H])c(C([C@](N(C(c2c([H])c(C(N(C(C(C([H])([H])[H])([H])[H])([H])[H])C(C(C([H])([H])[H])([H])[H])([H])[H])=O)c([H])c(C([H])([H])[H])c2[H])=O)[H])([C@](O[H])([C@@]2([H])C([H])([H])[C@](C(/C(=C(C(=C(\C([H])([H])[H])[H])/[H])\[H])[H])([H])[H])([H])C([H])([H])C([H])([H])[N+]2([H])[H])[H])[H])([H])[H])c([H])c(F)c1[H]	596.78	215.33474746431145	5.101820000000004	166.8628999999997	0.962609130522843	34.133941482779534	17.06435423250024	10.395530730842681	4.696232320621635	86.25	5.214173673242785	4.247644674481777	0.037169326351481694	2.091831173278309e-7	56.	0.06471125837660588	0.00031493371679475673	1.	0.050157831365543366	0.00031614466115964296	1.	0.015863798412175823	7.999865602257882e-7	0.	2	3	1	2	2	3	1	7
C([H])([H])([H])N1C(=O)[C@@](c2c([H])c([H])c(OC(F)(F)[H])c([H])c2[H])(c2c([H])c([H])c(F)c(C#CC([H])([H])C([H])([H])C(F)([H])[H])c2[H])N=C1N([H])[H]	433.41	30.973504452354053	3.558600000000002	106.73340000000003	0.972670643605783	22.152091039940935	9.080864481443918	4.330783361304648	3.5336638407113803	67.92	5.206953390111952	4.295383237103888	0.027237842377962625	1.9905728730654415e-7	376.	0.063637511143822	0.00031916116773133846	1.	0.05027741496367641	0.00031585946082061435	1.	0.03891324908568094	7.378238770136136e-7	66.	1	1	1	2	2	3	1	1
C1([H])([H])C([N+](C([C@]([C@@](N(C(=O)c2c([H])c(C(=O)N([C@](C([H])([H])[H])(c3c([H])c([H])c([H])c([H])c3[H])[H])[H])c([H])c(N(C([H])([H])[H])S(C([H])([H])[H])(=O)=O)c2[H])[H])(C(c2c([H])c([H])c([H])c([H])c2[H])([H])[H])[H])(O[H])[H])([H])[H])([H])[H])([H])C1([H])[H]	579.7	89.58683187531386	2.0012000000000016	159.23339999999968	0.827338968426068	30.233696192986887	13.288269844411822	8.626524445981593	3.9562677540655846	132.42	5.221393956373618	4.347369275645884	0.04047103585546966	2.0108862103163553e-7	126.	0.03514970135876001	0.0002891131738234813	0.	0.033427743109565325	0.00031580788156790205	1.	0.030379843880417503	8.336487304363484e-7	11.	2	3	6	1	4	4	1	3
C([C@]([N+](C([C@@](O[H])([C@](C(c1c([H])c([H])c([H])c([H])c1[H])([H])[H])(N(C(=O)c1c([H])c([H])c([H])c(N(c2c([H])c([H])c([H])c([H])c2[H])S(C([H])([H])[H])(=O)=O)c1[H])[H])[H])[H])([H])[H])([H])[H])(C(=O)N([C@@]1([H])C([H])([H])C([H])([H])C([H])([H])C([H])([H])C1([H])[H])[H])[H])([H])([H])[H]	607.8	122.44466441413432	2.887100000000001	168.5438999999996	0.9480249057375942	32.189433235563804	15.1323853874351	9.377804836623705	4.003491993657139	132.42	5.170851974457788	4.3300405961318855	0.039640755661149295	2.0331741474881152e-7	151.	0.037187780065886376	0.0002808883556677263	2.	0.029691523537144375	0.0003179030351471209	1.	0.028816076361030306	8.542204469623066e-7	10.	2	3	3	5	1	1	1	17
C1([H])([H])C([H])([H])C([H])([H])[C@]12C([H])([H])[C@]([H])([N+]([H])([H])C([H])([H])[C@@]([H])(O[H])[C@@]([H])(N([H])C(=O)[C@@]([H])(C([H])([H])[H])OC([H])([H])[H])C([H])([H])c1c([H])c3c(c([H])c1[H])OC([H])([H])O3)c1c(nc([H])c(C([H])([H])C(C([H])([H])[H])(C([H])([H])[H])C([H])([H])[H])c1[H])O2	554.71	145.355610229013	2.8319000000000027	149.43389999999997	0.9478316117537258	28.641597601780493	11.544997999426984	6.531305451983955	5.14019698663044	115.75000000000001	5.124805024924018	4.3300405961318855	0.03894831780580314	2.0512639402592128e-7	158.	0.02628672269498613	0.0003034076952815106	1.	0.025015609269689435	0.00029614582803336924	0.	0.028923076633265196	8.662628726662878e-7	10.	2	3	2	3	2	7	1	8
N1([H])[C@@]([C@](O[H])(C([N+](C2(c3c([H])c(C(C([H])([H])[H])(C([H])([H])[H])[H])c([H])c([H])c3[H])C([H])([H])C2([H])[H])([H])[H])([H])[H])[H])([H])C([H])([H])c2c([H])c(c([H])c([H])c2[H])OC([H])([H])C([H])([H])C([H])([H])C([H])([H])N([H])c2c([H])c(c([H])c(C(OC([H])([H])[H])([H])[H])c2[H])C1=O	572.77	121.95274250550267	4.495600000000003	166.01609999999965	0.9397342610440842	30.080385662223776	13.721899151237567	7.707407288591272	5.9597283188546335	96.42999999999999	5.14919112506529	4.264973353995776	0.03958074014119501	2.0422417967189833e-7	312.	0.04122700862770961	0.00031222660935275676	0.	0.026636867851436284	0.00030244422441798335	0.	0.028634399494625925	8.604208146120104e-7	10.	2	3	1	3	2	1	1	17
C1([H])([H])C([H])([H])C([H])([H])[C@@]12C([H])([H])[C@@]([N+](C([C@@](O[H])([C@]1([H])C([H])([H])c3c([H])c(c([H])c([H])c3[H])C([H])([H])C([H])([H])C([H])([H])C([H])([H])C([H])([H])C([H])([H])C(=O)N1[H])[H])([H])[H])([H])[H])([H])c1c(c([H])c([H])c(C(C([H])([H])[H])([H])[H])c1[H])O2	491.7	83.93040895436819	4.153700000000002	142.0528999999999	0.9666197697777765	25.286724577227858	11.350104594400994	5.948600085727514	6.016684769498139	75.17	5.1564114081961225	4.260725878075891	0.021927702987035076	1.9925145322369403e-7	14.	0.03377359342922848	0.0002705369426598667	1.	0.05036085156388919	0.00031524283662728045	1.	0.028870204491356383	8.612470685302904e-7	10.	6	6	1	9	2	3	1	4
c1([H])c2c(C(N([C@]([C@@](C([N+](C(c3c([H])c(OC([H])([H])[H])c([H])c([H])c3[H])([H])[H])([H])[H])([H])[H])(O[H])[H])(C(c3c([H])c(F)c([H])c(F)c3[H])([H])[H])[H])[H])=O)c([H])n(C(N(C([H])([H])[H])C(C(C(C([H])([H])[H])([H])[H])([H])[H])([H])[H])=O)c2c([H])c([H])c1C#N	618.71	164.59887990238033	3.9653800000000015	165.79839999999965	0.9227271688127663	33.11000337956518	15.2793950119521	8.43838137720425	4.172699270406561	124.20000000000002	5.214173673242785	4.364697955159882	0.03851235097272483	2.0775550744961272e-7	480.	0.038019992656765166	0.00028741291459403025	1.	0.007164187421690921	0.00025649997385015344	0.	0.031148496448716107	8.234071600193007e-7	15.	2	3	2	7	1	1	1	1
[C@@]1(C(F)(F)F)([H])C([H])([H])[C@@](C(F)([H])[H])(c2c(F)c([H])c([H])c(N(C(c3nc([H])c(C#N)c([H])c3[H])=O)[H])c2[H])N=C(N([H])[H])O1	439.35	50.309986104106024	3.1753800000000005	98.12560000000002	0.9594643567940512	21.946909927679158	8.17362870486249	4.549471347786844	3.952602997467631	113.39000000000001	5.199733106981119	4.27805455758989	0.024415685192312478	2.0053911638760354e-7	348.	0.04172989949859788	0.00031509840459272243	1.	0.03185457252353756	0.00032381729639536827	1.	0.04024590767253355	7.237214917057899e-7	91.	1	1	1	3	1	1	1	5
O=C(c1c([H])c2c(c(N(C(C([H])([H])[H])([H])[H])[H])c1[H])C([H])([H])C([H])([H])C([H])([H])S(=O)(=O)N2C([H])([H])[H])N([C@@](C(c1c([H])c([H])c([H])c([H])c1[H])([H])[H])([C@](O[H])(C([N+](C(c1c([H])c(OC([H])([H])[H])c([H])c([H])c1[H])([H])[H])([H])[H])([H])[H])[H])[H])[H]	581.8	92.63054667435264	2.304800000000001	162.0138999999997	0.9488144349825897	30.36069012841878	13.844718279935412	7.781662619956063	4.0714784284085805	124.58000000000001	5.1925128238502865	4.3300405961318855	0.04038853144531166	2.0148010226941725e-7	156.	0.012651881007337369	0.00028548065780545254	0.	0.03373173217630472	0.0003142235090064765	1.	0.030613759304299153	8.363427734129977e-7	15.	2	3	2	3	4	4	1	18
C(N1C(=O)[C@@](c2c([H])c([H])c(OC(F)(F)F)c([H])c2[H])(c2c([H])c([H])c(F)c(-c3c([H])nc([H])nc3[H])c2[H])N=C1N([H])[H])([H])([H])[H]	445.38	43.59259324040961	3.2116000000000016	105.72340000000001	0.9813250932743324	21.221143101965865	7.590714850821186	3.613547171530593	3.267197397584959	93.7	5.185292540719454	4.347369275645884	0.02450311718811346	2.001887320994876e-7	351.	0.04626516787366156	0.00031326027435758607	18.	0.050071083050573596	0.00031631986523911063	1.	0.04047372909005214	7.199299652129842e-7	91.	1	1	1	3	2	3	1	5
c1([H])c([H])c(-c2c([H])c(F)c([H])c([H])c2F)c([H])c([C@@]2(c3c([H])c([H])nc([H])c3[H])N=C(N([H])[H])N(C([H])([H])[H])C2=O)c1[H]	378.38	35.4970914889296	3.057100000000002	101.20340000000004	0.9502599474603343	17.78640509663867	6.525466670851624	2.6317564225426557	3.0273369057475517	71.58	5.206953390111952	4.347369275645884	0.04226473312865748	1.9657411343151793e-7	111.	0.04180750730405231	0.0003157436592031053	1.	0.02964707836586101	0.0003178224267538239	1.	0.0230310872134098	6.674854488172158e-7	58.	2	3	1	3	1	1	1	15
c12c([H])c(C(N([C@@](C(C3=C([H])C([H])=C([H])C([H])([H])C3([H])[H])([H])[H])([C@](O[H])(C([N+](C(c3c([H])c([H])c([H])c(OC([H])([H])[H])c3[H])([H])[H])([H])[H])([H])[H])[H])[H])[H])=O)c([H])c(N3C(=O)C([H])([H])C([H])([H])C3([H])[H])c1c([H])c([H])n2C(C([H])([H])[H])([H])[H]	557.71	160.79975464715386	3.6860000000000017	161.02439999999964	0.9428512528513211	28.641597601780493	13.188807967377933	6.717276563942496	4.308153726255094	100.41000000000001	5.1564114081961225	4.30617131482083	0.022635356415534724	2.0688578919835647e-7	29.	0.013834268554041016	0.0002830817702547019	0.	0.00782491509888827	0.0002533271443770678	1.	0.029860799606712764	8.440763146277582e-7	12.	1	1	2	3	1	6	1	5
c1([H])c([H])c(C(N(c2c([H])c([H])c(F)c([C@@]3(C([H])([H])[H])N=C(N([H])[H])OC([H])([H])C3(F)F)c2[H])[H])=O)nc([H])c1C#N	389.34	65.16627073810992	2.5400799999999997	93.17860000000002	0.9772811042796617	19.15990994527679	6.844591855467538	3.3389731937733393	3.331498028169433	113.39	5.178072257588621	4.295383237103888	0.026788842027197456	2.008074756123519e-7	398.	0.04626918277547176	0.00029314187449502047	1.	0.01599089501257789	0.0002813559066029825	1.	0.04146140631059671	7.211297507126565e-7	263.	1	1	1	1	4	1	1	13
c1(-c2c([H])c(Cl)c([H])c([H])c2[H])c([H])c([H])c2c(c1[H])[C@]1(C([H])([H])C(C([H])([H])[H])(C([H])([H])[H])O2)C(=O)N(C([H])([H])[H])C(N([H])[H])=N1	369.85	-0.7057995948269027	3.5501000000000014	102.28240000000001	0.9395427877337493	16.91263794369002	5.481354379554337	2.4602984473998926	3.556110631302377	67.91999999999999	5.235834522635283	4.312711916617887	0.04324276458929034	1.9423742593743265e-7	90.	0.04834310438859466	0.00031007236107083024	1.	0.05027648704031961	0.0003153646638789648	1.	0.03904227178799251	7.363694335993592e-7	69.	2	3	7	1	2	3	1	1
C(N([C@]([C@@](C([N+](C(c1c([H])c(OC([H])([H])[H])c([H])c([H])c1[H])([H])[H])([H])[H])([H])[H])(O[H])[H])(C(c1c([H])c([H])c([H])c([H])c1[H])([H])[H])[H])[H])(=O)c1c([H])c2c3c(c1[H])N(C(C([H])([H])[H])([H])[H])C([H])([H])C([H])([H])N3C([H])([H])C([H])([H])S(=O)(=O)N2C([H])([H])[H]	608.8	165.20288958792165	1.5867000000000018	169.62919999999957	0.9495940952768546	30.65104595336077	13.234730011216152	6.896064493376535	4.181311498328119	119.02999999999997	5.178072257588621	4.295383237103888	0.038459535177493676	2.0680036906565843e-7	251.	0.014523384536416465	0.00025570096067929835	0.	0.006669278951946734	0.00025301997373854894	0.	0.029883928723372873	8.401991608090781e-7	14.	2	3	7	8	1	8	1	1
[C@]1(C([C@@]2([H])C([H])([H])C([H])([H])C([H])([H])C([H])([H])C2([H])[H])([H])[H])(C(C([C@@]2([H])C([H])([H])C([H])([H])C([H])([H])C([H])([H])C2([H])[H])([H])[H])([H])[H])N([H])/C(=N\[H])N(C(c2c([H])c([H])c(C(N3C([H])([H])[C@@](C(C(C([H])([H])[H])([H])[H])([H])[H])([H])N([H])C3=O)([H])[H])c([H])c2[H])([H])[H])C1=O	535.78	-58.26670840570007	6.316770000000007	155.22409999999974	0.9789759817820287	26.64229356095264	12.73407974349926	6.778228205863828	4.282848782668957	88.53	5.206953390111952	4.312711916617887	0.0062259217105385	1.9035913056092026e-7	87.	0.044884268759339645	0.00031076491435378425	639.	0.05181484914931728	0.00031560709879672436	4.	0.015846274210107463	7.992519002213927e-7	0.	1	5	1	3	2	7	1	19
c12c([H])c(-c3c([H])c([H])c([H])c([H])c3C#N)c([H])c(c1[H])C([H])([H])OC(=O)[C@@]([N+]([H])([H])[H])(C([H])([H])[H])C([H])([H])c1c([H])c(c([H])c([H])c1[H])C([H])([H])C([H])([H])[C@@](c1c([H])c([H])c([H])c([H])c1[H])([H])N([H])C2=O	530.65	192.45960603435316	4.9290800000000035	152.79829999999976	0.838549860333498	26.860362283302564	11.565524686488228	6.115146975339425	5.523046146294835	106.82999999999998	5.178072257588621	4.312711916617887	0.018653121169995027	2.0942810715307167e-7	0.	0.039622639159321335	0.0003027839025604403	1.	0.0500916471910178	0.00031638096484196506	1.	0.03388214895404486	7.921036768660576e-7	28.	2	5	6	5	2	3	1	5
[C@]([N+]([H])([H])[H])(C(OC(c1c([H])c(C(N([C@@](c2c([H])c([H])c(F)c([H])c2[H])(C([H])([H])[H])[H])[H])=O)c([H])c(N(S(C([H])([H])[H])(=O)=O)C([H])([H])[H])c1[H])([H])[H])=O)(C([H])([H])[H])C(c1c([H])c([H])c([H])c([H])c1[H])([H])[H]	542.6	119.618898816462	2.9990000000000023	143.20509999999985	0.8338433137015819	28.805764659444765	11.743883102305064	7.624406079939954	3.561162585847777	120.41999999999999	5.199733106981119	4.3300405961318855	0.039609288478481976	2.0463017692425035e-7	432.	0.03640953113843889	0.00028405309707626693	1.	0.03335866359195584	0.0003160584221624004	1.	0.03263638254793924	8.020924989111595e-7	22.	2	3	3	5	4	4	1	5
N1(C([H])([H])[H])[C@](C([H])([H])[H])([H])C(=O)N([H])[C@@]([C@](O[H])(C([N+](C(c2c([H])c(C(C([H])([H])[H])(C([H])([H])[H])[H])c([H])c([H])c2[H])([H])[H])([H])[H])([H])[H])[H])([H])C([H])([H])[C@@](C([H])([H])[H])([H])C([H])([H])C([H])([H])C([H])([H])C([H])([H])C([H])([H])C([H])([H])C([H])([H])C([H])([H])C1=O	488.74	93.65765133035593	3.726600000000003	141.91389999999987	0.9713239735154645	29.311297802464235	15.248550596041818	10.302157736058636	4.80502318253556	86.25	5.1681267237090145	4.312711916617887	0.04032480498872403	2.0297353251290838e-7	483.	0.06455675743986942	0.00031763628157748794	1.	0.050108245961979235	0.00031668138384094137	1.	0.015653872951411716	8.040362620354178e-7	0.	2	3	1	2	2	3	1	7
c1([H])c(C#N)c([H])nc(C(N(c2c([H])c([H])c(F)c([C@@]3(C([H])([H])[H])N=C(N([H])[H])OC([H])([H])[C@@]3(F)[H])c2[H])[H])=O)c1[H]	371.35	35.35062228187437	2.2428800000000004	93.12760000000003	0.9764699005238798	18.2570545420662	6.992792273729432	3.5504340252576574	3.593546776065245	113.39	5.22861423950445	4.229450726604754	0.04224497774993598	1.9651403313415384e-7	105.	0.04170771430008275	0.00029995255699487533	1.	0.016001630632821708	0.00028132574899142164	1.	0.04091324187075123	7.227355250529042e-7	187.	2	3	6	4	4	1	1	7
C(C(c1nc(C(C([H])([H])[H])([H])[H])c([H])c([C@]2(c3c([H])c([H])c([H])c(-c4c([H])nc([H])nc4[H])c3[H])N=C(N([H])[H])N(C([H])([H])[H])C2=O)c1[H])([H])[H])([H])([H])[H]	400.49	27.51468793904784	2.6936999999999998	115.63340000000001	0.9596657406482515	19.695436931801805	7.665067990051726	3.120682382582878	3.3920833480014405	97.36	5.18256728997068	4.312711916617887	0.042374525182690206	1.964255719814776e-7	116.	0.04875451666386536	0.0003082190165935421	1.	0.029649464490358567	0.0003177196779000035	1.	0.03777611948407262	7.494543971988392e-7	58.5	2	3	7	1	1	1	1	1
C(N([C@]([C@@](C([N+](C(C([H])([H])[H])(C([H])([H])[H])C(C(C(C(C([H])([H])[H])(C([H])([H])[H])[H])([H])[H])([H])[H])([H])[H])([H])[H])([H])[H])(O[H])[H])(C(c1c([H])c([H])c([H])c([H])c1[H])([H])[H])[H])[H])(=O)c1c([H])c(N2C([H])([H])C([H])([H])C([H])([H])C2=O)c([H])c(N(C(C([H])([H])[H])([H])[H])[H])c1[H]	537.77	100.04155924468054	4.115500000000003	159.1600999999997	0.9357868155125545	30.638781077562157	14.475275304031408	9.65838216198975	3.896755259251642	98.28	5.178072257588621	4.260725878075891	0.04013242811086901	2.0291088933855227e-7	337.	0.011853738284141043	0.0002845693777298459	0.	0.05024138908838603	0.00031619225043585003	1.	0.02749870558402797	8.744262670655216e-7	6.	2	3	2	7	2	3	1	9
C1([H])([H])C([H])([H])C([H])([H])[C@@]12C([H])([H])[C@@]([N+](C([C@@](O[H])([C@]1([H])C([H])([H])c3c([H])c(c([H])c([H])c3[H])C([H])([H])C([H])([H])C([H])([H])C([H])([H])C([H])([H])C([H])([H])C([H])([H])C(=O)N1[H])[H])([H])[H])([H])[H])([H])c1c(c([H])c([H])c(C(C([H])([H])[H])([H])[H])c1[H])O2	505.72	93.49253645260912	4.543800000000004	146.66989999999987	0.9685811878359949	26.24561838824953	11.997717005509484	6.55745545095986	6.004470577391359	75.17	5.132025308054851	4.27805455758989	0.026101957884156847	2.0357098422219901e-7	424.	0.04516109973720148	0.00029400626400136984	1.	0.05034523007723421	0.00031523348499795916	1.	0.028153110805392952	8.724077494235567e-7	9.	1	1	1	1	2	3	1	14
O=C(N([C@@](c1c([H])c([H])c([H])c([H])c1[H])(C([H])([H])[H])[H])[H])c1c([H])c(N(C([H])([H])[H])S(=O)(C([H])([H])[H])=O)c([H])c(C(=O)N([C@@](C(Oc2c([H])c(F)c([H])c(F)c2[H])([H])[H])([C@@](O[H])(C(C(=O)N([C@@](C(C([H])([H])[H])(C([H])([H])[H])[H])(C(=O)N(c2c([H])c(C(=O)[O-])c([H])c(C(=O)[O-])c2[H])[H])[H])[H])([H])[H])[H])[H])[H])c1[H]	879.9	203.85257078408344	1.2865000000000015	216.2443999999996	0.9598005487575119	47.74458948510477	20.556583605885	13.285354085547281	4.762614952554541	263.5	5.214173673242785	4.260725878075891	0.038854781191409914	2.0523604599970058e-7	18.	0.059390632530968115	0.00029752369937631473	373.	0.010577572464695175	0.0002630495298170298	0.	0.01288323479683358	8.594594687509133e-7	0.	2	3	2	7	3	2	1	15
[N+]([C@](C(=O)N([C@](C(=O)N([C@](C(=O)N([C@]([C@@](O[H])([C@@]1([H])[C@@](C(=O)N([C@](C(=O)[O-])(C([H])([H])[H])[H])[H])([H])C([H])([H])C([H])([H])C1([H])[H])[H])(C(C(C([H])([H])[H])(C([H])([H])[H])[H])([H])[H])[H])[H])(C(C(=O)N([H])[H])([H])[H])[H])[H])(C(C([H])([H])[H])(C([H])([H])[H])[H])[H])[H])(C(C(C(=O)[O-])([H])[H])([H])[H])[H])([H])([H])[H]	641.7	96.50314789291096	-4.809300000000005	154.26309999999978	0.9921519726642476	39.23426595486532	18.24452492576077	12.996318848505647	5.282145760923598	287.62	5.1925128238502865	4.260725878075891	0.04067340979199517	2.003440604753898e-7	49.	0.051198974189186244	0.00030707047425112887	345.	0.05461734511359047	0.00031620520005809597	567.	0.011418716540678641	9.275267684225367e-7	0.	2	3	1	3	2	9	1	15
c1(N(C(C([H])([H])[H])([H])[H])[H])c([H])c(C(N([C@@](C(c2c([H])c([H])c([H])c([H])c2[H])([H])[H])([C@](O[H])(C([N+](C(c2c([H])c([H])c([H])c(C(F)(F)F)c2[H])([H])[H])([H])[H])([H])[H])[H])[H])[H])=O)c([H])c(N2C(=O)C([H])([H])C([H])([H])C2([H])[H])c1[H]	569.65	128.453273463058	3.7296000000000022	151.54009999999977	0.9549841285907109	30.077421863622234	13.647868427734144	8.308632880568867	3.850311187029269	98.28	5.178072257588621	4.27805455758989	0.03940639783178346	2.0510577548558825e-7	397.	0.03389938996420274	0.00027149770524549123	1.	0.050192706139435855	0.00031624277973813116	1.	0.03170779434129581	8.218905619841095e-7	18.	2	3	1	2	2	3	1	1
C(c1c([H])c([C@]2(c3c([H])c([H])c([H])c(-c4c([H])c([H])c([H])nc4[H])c3[H])N=C(N([H])[H])N(C([H])([H])[H])C2=O)c([H])c([H])c1OC([H])([H])[H])([H])([H])[H]	386.46	57.798783633987185	3.0959200000000004	112.5764	0.9682705786263299	18.68212435656661	7.053330082004747	2.9315172379496577	2.9308372232098137	80.81	5.122079774175244	4.27805455758989	0.02692745176138333	2.0020717654569438e-7	367.	0.049649224317097944	0.0003058347901726353	1.	0.02466864150259895	0.00029831420255567085	1.	0.03871007844696124	7.390027158349807e-7	72.	1	1	7	1	2	8	1	5
c1([H])c([H])c(F)c([C@]2(C([H])([H])[H])[C@](F)([H])[C@@](C(F)(F)F)([H])OC(N([H])[H])=N2)c([H])c1N(C(c1c([H])c([H])c(C#N)c([H])n1)=O)[H]	439.35	43.78053640250224	3.17378	98.10359999999999	0.9655464851933212	21.946909927679158	7.82399561723886	4.252444861486545	4.065193361924631	113.39000000000001	5.22861423950445	4.295383237103888	0.02451102922295647	1.998983066241966e-7	277.	0.05262745093262097	0.00030364243054772726	5.	0.007866548820316073	0.0002534263177386831	1.	0.040139398227435445	7.260113156123651e-7	91.	1	1	7	1	1	6	1	5
C([H])([H])([H])Oc1c([H])c([H])c([H])c(-c2c([H])c([H])c([H])c([C@]3(c4c([H])c([H])nc([H])c4[H])C4=NC([H])([H])C(F)(F)C([H])([H])N4C(N([H])[H])=[N+]3[H])c2[H])c1F	452.46	65.44541748426069	1.8982000000000026	117.5171	0.9195099095513996	20.99139723214078	7.613526657003234	3.31103752158345	4.121066865908313	77.71	5.22861423950445	4.312711916617887	0.041251819107270354	2.0001753990021622e-7	270.	0.06390444178545346	0.00031826884352075376	1.	0.03580407749664345	0.0003192245269160961	1.	0.03878011243104638	7.373005509847017e-7	66.	2	3	1	2	4	4	1	5
O=C(C([H])([H])[H])N([C@@](C(c1c([H])c([H])c([H])c([H])c1[H])([H])[H])([C@](O[H])(C([N+]([C@]1([H])c2c(nn(C(C(C([H])([H])[H])(C([H])([H])[H])C([H])([H])[H])([H])[H])c2[H])C([H])([H])C(C([H])([H])[H])(C([H])([H])[H])C1([H])[H])([H])[H])([H])[H])[H])[H])[H]	441.64	103.84633593239614	2.6144000000000007	127.07490000000007	0.9467893503404478	24.462184727811728	9.75414223594999	6.90855605641995	4.433378024094793	83.75999999999999	5.165401472960241	4.27805455758989	0.026034242694726838	2.0381876235370613e-7	440.	0.013427561932010678	0.000261455298982331	1.	0.050550636792878204	0.0003153649211423475	1.	0.03026498222537762	8.41443445744568e-7	10.	1	1	2	5	2	3	1	12
C(C(=O)N(c1c(Cl)c([H])c(C(N(/C(=N/[H])N(C(=O)C(n2c3c([H])c(C#N)c([H])c([H])c3c([H])c2[H])([H])[H])[H])[H])([H])[H])c([H])c1Cl)[H])([H])([H])[H]	457.3	7.277389885025258	3.6189500000000008	120.12780000000001	0.9691786641697753	20.721462995289134	9.513638801995683	5.539171815423218	3.216844542741658	122.80000000000001	5.199733106981119	4.260725878075891	0.0210694023787394	1.9724582925272197e-7	182.	0.019583435732192688	0.0002924335682610195	61.	0.007873365171238333	0.000252813924741951	1.	0.03923564402587224	7.329567401602389e-7	79.5	2	5	2	5	1	6	1	5
C(N([C@]([C@@](C([N+]([C@]1(c2c([H])c(C(C([H])([H])[H])(C([H])([H])[H])C([H])([H])[H])c([H])c([H])c2[H])C([H])([H])C([H])([H])C([H])([H])C([H])([H])C1([H])[H])([H])[H])([H])[H])(O[H])[H])(C(c1c([H])c(F)c([H])c(F)c1[H])([H])[H])[H])[H])(=O)C([H])([H])[H]	473.63	99.75445865969303	4.0934000000000035	130.3709	0.9592005018615248	26.297471559214014	10.95668787820774	6.859115821255637	4.019086790447295	65.94	5.214173673242785	4.236856596764835	0.040255415034407264	2.0301685248560011e-7	430.	0.03961655397495399	0.0002986580615045192	1.	0.05018100247142336	0.00031596823058848653	1.	0.030505191374403516	8.316222705117555e-7	13.	2	3	6	5	2	3	1	11
c1(-c2c([H])nc([H])nc2[H])c([H])c([H])c2c(c1[H])[C@]1(C([H])([H])C(C([H])([H])[H])(C([H])([H])[H])C2([H])[H])C(=O)N(C([H])([H])[H])C(N([H])[H])=N1	335.41	12.564960599081262	2.098	95.64040000000003	0.925953614527358	15.74943964878529	5.116090468041629	2.3180452806122442	3.8395749604329428	84.47	5.221393956373618	4.347369275645884	0.006093645616184447	1.9229228253147387e-7	141.	0.047496685270992836	0.00031330344997295936	1.	0.049847199672840334	0.0003167933336071224	1.	0.038938627081234134	7.37860896987978e-7	66.	1	5	7	1	2	3	1	5
O=C(OC(C([H])([H])[H])(C([H])([H])[H])C([H])([H])[H])N([H])[C@]([H])(C(=O)N(C([H])([H])[H])[C@@](C(C([H])([H])C(N([H])[H])=O)([H])[H])(C(=O)N([H])[C@@]([H])(C([H])([H])c1c([H])c([H])c([H])c([H])c1[H])[C@@]([H])(O[H])C([H])([H])C(=O)N([H])[C@]([H])(C(=O)N([H])[C@]([H])(C(=O)N([C@@]([H])(C(=O)N1C([H])([H])C([H])([H])C([H])([H])[C@@]1(C(=O)OC([H])([H])[H])[H])C([H])([H])c1c([H])c([H])c([H])c([H])c1[…	1007.2	302.0143667286854	2.3760000000000003	268.1279999999996	0.9858685947134388	59.737475255865945	27.877461237483786	18.554275033702318	5.216979017450992	276.18	5.235834522635283	4.219527917250836	0.0005044186379587255	1.9758328084473194e-7	130.	0.0181557506484894	0.00028368413536678004	107.	0.01583396476558003	0.00028250358491078623	1.	0.022409651696833035	1.0262083346588525e-6	380.5	5	5	2	8	4	1	1	15
FC(F)(F)[C@@]([H])(O[H])C([H])([H])c1c(N([H])[H])c(F)c([H])c(C([H])([H])[C@@]2([H])[C@]([H])(O[H])[C@@]([H])([N+]([H])([H])C([H])([H])c3c([H])c(C(C([H])([H])[H])(C([H])([H])[H])C([H])([H])[H])c([H])c([H])c3[H])C([H])([H])S(=O)(=O)C2([H])[H])c1[H]	547.6	165.37307821132964	2.251300000000001	132.99220000000005	0.978655577499608	29.34750847005192	10.878415338444734	7.655020545947176	4.798776391182855	117.22999999999999	5.1925128238502865	4.347369275645884	0.005386759809336058	2.0291329711398192e-7	0.	0.03925712555604073	0.00027553170411893945	1.	0.029861972043373607	0.0003168766883344425	1.	0.03203196209530123	8.168339678771874e-7	16.	1	5	5	4	1	1	1	1
c1([H])c([H])c(C#N)c([H])nc1C(=O)N(c1c([H])c([H])c(F)c([C@]2(C(F)([H])[H])C(F)(F)C([H])([H])OC(N([H])[H])=N2)c1[H])[H]	407.33	82.60261826379858	2.48968	93.4796	0.9768130767788773	20.064551318466247	7.384640277872078	3.5621886907483615	3.634426069363661	113.38999999999999	5.221393956373618	4.295383237103888	0.026461541756934538	2.019292586448583e-7	379.	0.041530539164775386	0.00031523081643568615	1.	0.006250903607643707	0.00024704721670136667	0.	0.041546157432013966	7.207212401594524e-7	320.5	1	1	1	3	1	6	1	13
c1(C#N)c([H])nc(C(=O)N(c2c([H])c([C@@]3(C([H])([H])[H])N=C(N([H])[H])OC([H])([H])C3([H])[H])c(F)c([H])c2[H])[H])c([H])c1[H]	353.36	0.6328005796078742	2.294880000000001	92.8486	0.9757783917977413	17.35618037698209	6.800214064931613	3.4662334369394485	3.1686295045347572	113.39	5.22861423950445	4.260725878075891	0.027913848518062164	1.962183354391502e-7	299.	0.014869532290269159	0.0002900339570131429	1.	0.015922423176671294	0.00028192497695582474	1.	0.0404041415598488	7.230140431017592e-7	98.	1	1	2	7	4	1	1	5
C(=O)(C([H])([H])[H])N([C@](C(=O)N([C@](C(=O)N([C@]([C@@](O[H])(C([C@@](C([H])([H])[H])(C(=O)N(C(C(C(C([H])([H])[H])([H])[H])([H])[H])([H])[H])[H])[H])([H])[H])[H])(C(C(C([H])([H])[H])(C([H])([H])[H])[H])([H])[H])[H])[H])(C(C(SC([H])([H])[H])([H])[H])([H])[H])[H])[H])(C(C(C([H])([H])[H])(C([H])([H])[H])[H])([H])[H])[H])[H]	544.8	36.11048416432968	2.6094000000000017	151.08059999999983	0.9671723830359381	35.190000000000005	19.28704094638342	15.908934709167614	3.873671674350267	136.63000000000002	5.214173673242785	4.27805455758989	0.04183167889741784	1.9750109754786348e-7	93.	0.05112172296249565	0.00030776314894522374	361.	0.037768107613580446	0.0003135535957421102	1312.	0.014237127640834693	8.403516703670152e-7	0.	2	3	1	2	5	8	1	7
c1([H])c([H])c(C(N(c2c([H])c([H])c(F)c([C@]3(C(F)(F)[H])C([H])([H])C([H])([H])OC(N([H])[H])=N3)c2[H])[H])=O)nc([H])c1C#N	389.34	43.494500772006596	2.5400799999999997	93.17860000000002	0.9754598452770842	19.15990994527679	7.55729625390918	3.5938158604263455	3.4556076570021403	113.39	5.221393956373618	4.3300405961318855	0.024625828635912006	1.994536545011627e-7	289.	0.02805829756779046	0.00030169878813747985	146.	0.01597026404476803	0.0002814452774341853	1.	0.04137782730036115	7.217204661159458e-7	258.	1	1	2	3	4	1	1	13
[N@+]1([H])(C([H])([H])C([H])([H])C([H])([H])[H])[C@@]2(C([H])([H])C([H])([H])C1([H])[H])C([H])([H])C([H])([H])N([C@]([H])(C(N([H])[C@]([H])([C@@]([H])(C([H])([H])[N+]([H])([H])C([H])([H])c1c([H])c([H])c([H])c(C([H])(C([H])([H])[H])C([H])([H])[H])c1[H])O[H])C([H])([H])c1c([H])c([H])c([H])c([H])c1[H])=O)C([H])([H])[H])C2=O	550.8	196.5372809573377	1.4100999999999997	157.85559999999984	0.9755368809848952	30.22392820733785	13.749589373569025	6.933421735604161	5.587909094597577	90.69000000000001	5.178072257588621	4.260725878075891	0.02436535798372883	2.0896042318406077e-7	28.	0.032197173119627005	0.0002694443206426082	1.	0.04975251531680649	0.00031708981384125247	1.	0.015787349847609478	8.014535160967931e-7	0.	1	1	1	2	2	3	1	2
FC([H])(F)C([H])([H])c1c([H])n([H])c2c1c([H])c(C([H])([H])[C@@]1([H])[C@]([H])(O[H])[C@@]([H])([N+]([H])([H])C([H])([H])c3c([H])c(C(C([H])([H])[H])(C([H])([H])[H])C([H])([H])[H])c([H])c([H])c3[H])C([H])([H])S(=O)(=O)C1([H])[H])c([H])c2[H]	505.6	97.33078876465761	3.353200000000004	134.4207	0.9797736771809359	25.792493382823974	9.99131026086902	6.2895513084386	4.449071671717656	86.77	5.185292540719454	4.312711916617887	0.026054417023963494	2.0337871561402295e-7	339.	0.03388034903741841	0.00027245769206074686	1.	0.01564800125526226	0.0002841830035666272	1.	0.03272593460737373	8.080448949743647e-7	21.	1	1	3	2	4	1	1	1
C([H])([H])([H])[C@@](N([H])C(=O)c1c([H])c(C(=O)N([H])[C@@]([H])(C([H])([H])c2c([H])c([H])c([H])c([H])c2[H])[C@@]([H])(O[H])C([H])([H])C(=O)N([H])[C@]([H])(C(=O)N([H])[C@]([H])(C(=O)N([C@@]([H])(C(=O)N2C([H])([H])C([H])([H])C([H])([H])[C@]2(C(=O)OC([H])([H])[H])[H])C([H])([H])c2c([H])c([H])c([H])c([H])c2[H])C([H])([H])[H])C([H])([H])[H])C([H])([H])C([H])(C([H])([H])[H])C([H])([H])[H])c([H])c(N(C(…	1024.2	277.4603837419763	3.9348000000000107	276.48139999999967	0.9791772084162195	56.78968768440723	26.01540007332775	15.934908253014632	5.052219165874788	240.92999999999998	5.243054805766116	4.260725878075891	0.0005306951476918071	1.8317239563494966e-7	84.	0.054827613424384525	0.0002911965490085255	574.	0.015581264491171193	0.0002816801114261004	0.	0.01370091402212216	8.840834044283739e-7	1.	3	2	2	7	4	1	1	15
C(C(N([C@]([C@@](C([N+]([C@@]1(c2c([H])c(-n3nc([H])c([H])c3[H])c([H])c([H])c2[H])C([H])([H])C([H])([H])C([H])([H])C([H])([H])C1([H])[H])([H])[H])([H])[H])(O[H])[H])(C(c1c([H])c(F)c([H])c(F)c1[H])([H])[H])[H])[H])=O)([H])([H])[H]	483.58	122.83772408763382	2.9816000000000025	128.79290000000006	0.9548504158628496	25.006723261713784	11.09429640844816	6.3205147420779255	4.086920415478092	83.76	5.206953390111952	4.271513955792832	0.039619084095654844	2.0469397463728716e-7	482.	0.031053973579817915	0.00027059044513194484	0.	0.050000316930182	0.00031633238301946674	1.	0.032809364008639805	7.999769606635329e-7	21.	2	3	1	3	2	3	1	1
C(N1C(=O)[C@@](c2c([H])c([H])nc([H])c2[H])(c2c([H])c([H])c([H])c(-c3c([H])c([H])c([H])nc3[H])c2[H])N=C1N([H])[H])([H])([H])[H]	343.39	40.79744298828814	2.1739000000000006	99.08240000000002	0.9519596859524175	15.957042015292538	6.073267588425846	2.3467134254868083	2.991084560383019	84.47	5.199733106981119	4.312711916617887	0.04236776759011517	1.9610677783785313e-7	58.	0.04936338760010361	0.0003074753368329876	0.	0.035848037652347245	0.0003195878844446054	1.	0.04045270115238506	7.207529273380144e-7	93.	2	3	7	1	4	4	1	5
C([H])([H])([H])N1C(=O)[C@](c2c([H])c([H])c([H])c(-c3c([H])c([H])c([H])nc3[H])c2[H])(c2c([H])c([H])sc2[H])N=C1N([H])[H]	348.42	41.24402653531359	2.8404000000000007	99.1644	0.9548302181761646	15.532621659053293	5.822701015206608	2.3360826510217207	3.1166600763267702	71.58	5.204228139363178	4.3300405961318855	0.04225220740435264	1.9646977245209526e-7	92.	0.03241609006652597	0.0002738798702563089	1.	0.04980781512608054	0.0003170709787141957	1.	0.0408457008664111	7.164103827923957e-7	123.	2	3	4	6	2	3	1	5
c1([H])c([C@](N(C(c2c([H])c(C(=O)N([C@@](C(c3c([H])c([H])c([H])c([H])c3[H])([H])[H])([C@](O[H])([C@]3([H])[N+]([H])([H])C(C([H])([H])[H])(C([H])([H])[H])N(C([H])([H])[H])C3=O)[H])[H])[H])c([H])c(N(S(C([H])([H])[H])(=O)=O)C([H])([H])[H])c2[H])=O)[H])(C([H])([H])[H])[H])c([H])c([H])c(F)c1[H]	654.8	67.750971575862	1.5546000000000018	171.9393999999996	0.8774208061029968	34.541400343057504	13.572644641667733	7.897196629508978	4.337389449208695	152.73000000000002	5.1681267237090145	4.347369275645884	0.04117373332676508	1.9895762842709842e-7	46.	0.038644922939141325	0.0002863243652793919	1.	0.0076489878110141156	0.0002534930027315954	0.	0.029164189857051832	8.528188220525302e-7	10.	2	3	2	7	1	6	1	20
C(=O)([C@](C([H])([H])[H])(O[H])[H])N([C@](C(=O)N(C([H])([H])[H])[C@@](C(C(C(N([H])[H])=O)([H])[H])([H])[H])(C(=O)N([C@@](C(C1([H])C([H])([H])C([H])([H])C([H])([H])C([H])([H])C1([H])[H])([H])[H])([C@@](O[H])(C(C(=O)N([C@](C(=O)N([C@](C(=O)N([C@@](C(=O)[O-])(C(C1([H])C([H])([H])C([H])([H])C([H])([H])C([H])([H])C1([H])[H])([H])[H])[H])C([H])([H])[H])(C([H])([H])[H])[H])[H])(C(C(C([H])([H])[H])(C([H…	879.1	334.1284347925762	0.38960000000000594	228.92979999999915	0.9822052438826376	53.815170989675615	26.33885167601811	17.810780643041998	5.2513902912769534	280.7	5.206953390111952	4.2021992377368385	0.00008034112205323118	1.8568203918243363e-7	8.	0.10654124046782762	0.0003180913039618717	3966.	0.034455245204282135	0.00032086956694546745	13.	0.013085032323669291	9.073092835885896e-7	0.	3	2	3	2	1	1	1	15
c12c(c([H])c(-c3c([H])c([H])c([H])c([H])c3C([H])([H])[H])c([H])c1[H])c([H])c(C(C(C(N([C@@]1([H])C([H])([H])C([H])([H])C([H])([H])C([H])([H])C1([H])[H])[H])=O)([H])[H])([H])[H])c(N([H])[H])n2	387.53	18.19350711904875	5.173920000000003	119.66510000000001	0.927298955838798	19.437020891196717	8.64306999348968	4.584370600166392	2.21992096547727	68.01	5.1564114081961225	4.254185276278834	0.00011691524611627878	1.8176142247271403e-7	45.	0.025268068799130086	0.0003079530836372894	0.	0.007679464540107843	0.00025558906891354856	1.	0.035818587919991894	7.702077481359047e-7	38.	4	4	2	3	1	6	1	1
O=C1C([H])([H])C([H])([H])C([H])([H])N1c1c([H])c(C(=O)N([C@@](C(c2c([H])c([H])c([H])c([H])c2[H])([H])[H])([C@](O[H])(C([N+](C(c2c([H])c(C(F)(F)F)c([H])c([H])c2[H])([H])[H])([H])[H])([H])[H])[H])[H])[H])c([H])n(C2([H])C([H])([H])C([H])([H])C([H])([H])C2([H])[H])c1=O	611.69	205.6520553306695	3.574600000000003	159.14139999999972	0.9611343437889108	31.464371865721937	13.774891255114209	7.568464588414802	4.049009416734439	108.25	5.129300057306077	4.27805455758989	0.00438218471521369	2.0332531063686773e-7	0.	0.04337002168084327	0.000309373187798299	1.	0.006419941223181327	0.0002508053753239517	0.	0.030614592738488565	8.373911914820569e-7	15.	1	1	1	3	1	6	1	1
c1([H])c([H])c(F)c([C@]2(C(F)([H])[H])[C@](F)([H])C([H])([H])OC(N([H])[H])=N2)c([H])c1N(C(c1nc([H])c(C#N)c([H])c1[H])=O)[H]	389.34	58.42927387881755	2.1924799999999998	93.4286	0.977336282095176	19.15990994527679	7.55729625390918	3.462880821206406	3.892617447647284	113.39000000000001	5.1681267237090145	4.347369275645884	0.026892114276658156	2.0028729007986638e-7	370.	0.04153082465138474	0.0003003153658749109	1.	0.01602946950913926	0.0002810284640576554	1.	0.04087473711227685	7.209509054061945e-7	148.5	1	1	6	4	4	1	1	1
C([H])([H])([H])OC([H])([H])C#Cc1c([H])c([H])c([H])c([C@]2(c3c([H])c([H])c(OC([H])(F)F)c([H])c3[H])C3=NC([H])([H])C(F)(F)C([H])([H])N3C(N([H])[H])=[N+]2[H])c1[H]	461.44	33.71561789549506	1.2877999999999998	113.16210000000001	0.9397388852861246	22.60813795339622	8.748900801707743	4.364275958735409	4.348437912843533	74.05	5.206953390111952	4.3300405961318855	0.04199533817626772	1.9751577799678667e-7	168.	0.03934358596373969	0.0002770006545887751	1.	0.05022426748281611	0.0003156710220195635	1.	0.03833998254451926	7.43026510442866e-7	66.	2	3	5	4	2	3	1	5
c1([C@@]2([H])C([H])([H])/C([H])=C(\[H])C([H])([H])OC([H])([H])[C@]([C@@]([H])(C([H])([H])[N+](C([H])([H])c3c([H])c(C([H])(C([H])([H])[H])C([H])([H])[H])c([H])c([H])c3[H])([H])[H])O[H])([H])N([H])C(=O)c3c([H])c(C([H])([H])[H])c([H])c(c3[H])[C@@]([H])(O[H])[N+]2([H])[H])c([H])c([H])c([H])c([H])c1[H]	559.75	208.08590989699687	2.6134200000000085	160.11159999999992	0.9773074058135324	30.624506242227785	15.054789449774422	9.08085983298945	6.168303841589564	112.01	5.199733106981119	4.254185276278834	0.037378504817511676	2.0863717954994808e-7	28.	0.0422751135185045	0.00031222701130960163	1.	0.032347003792588265	0.00032227686958749004	1.	0.02884017866828643	8.592194678510148e-7	10.	2	3	1	3	1	1	1	4
[C@@]1(C2([H])C([H])([H])C2([H])[H])(c2c([H])c(-c3c([H])c(C#CC([H])([H])[H])c([H])nc3[H])c([H])c([H])c2[H])[N+]([H])=C(N([H])[H])C(C([H])([H])[H])=N1	329.43	104.5411789652424	1.5950999999999997	99.89310000000005	0.9475326085401066	15.589160789359001	5.855898317209619	2.7206191235562507	4.0668929853191855	65.24000000000001	4.565235392454408	4.27805455758989	0.026385576045898862	2.0211909043061153e-7	336.	0.00537730861755984	0.00022201182263186664	1.	0.02985118635467792	0.0003169005180723696	1.	0.03867713594068148	7.397593267006512e-7	71.	1	1	7	8	1	1	1	5
C([H])([H])([H])C(n1nc([H])c([C@]2(c3c([H])c([H])c([H])c(-c4c([H])nc([H])nc4[H])c3[H])N=C(N([H])[H])N(C([H])([H])[H])C2=O)c1[H])([H])[H]	361.41	29.6086479645979	1.3902999999999999	100.54139999999997	0.9670444678407166	16.89367694512241	6.31297233991514	2.569273630840109	3.3194014603298063	102.29	5.206953390111952	4.312711916617887	0.04248665756847059	1.957175394409338e-7	66.	0.048978343656260255	0.0003084372098938223	1.	0.011972639068345689	0.0002622629230482934	16.	0.03991285066546133	7.276145738288679e-7	91.	2	3	7	1	3	2	1	1
FC(F)(F)[C@@](Oc1c(N([H])[H])c(F)c([H])c(C([C@@]2([H])[C@@](O[H])([H])[C@]([N+](C(c3c([H])c(C(C([H])([H])[H])(C([H])([H])[H])C([H])([H])[H])c([H])c([H])c3[H])([H])[H])([H])[H])([H])C([H])([H])[S@@](=O)C2([H])[H])([H])[H])c1[H])(C(F)(F)F)[H]	585.6	147.06982611710868	3.9915000000000025	132.97500000000008	0.9815621120727765	31.15169135806774	11.617593545896192	8.072980563542027	4.992821711003164	89.16	5.221393956373618	4.312711916617887	0.021552294635788564	2.0492845647513552e-7	33.	0.04243594785308964	0.0002944111578716845	51.	0.02694617768098234	0.000302020799715396	0.	0.03257238601277596	8.083649606124172e-7	21.	5	5	6	5	2	5	1	1
c1(-c2c([H])c(C#N)c([H])c([H])c2[H])c([H])c([H])c2c(c1[H])[C@]1(C([H])([H])C(C([H])([H])[H])(C([H])([H])[H])O2)C(=O)N(C([H])([H])[H])C(N([H])[H])=N1	360.42	13.883975782803773	2.7683800000000005	101.98740000000002	0.9329860024281815	17.10232939527104	5.582168721329366	2.5467398064292843	3.6706219498305837	91.70999999999998	5.197007856232346	4.312711916617887	0.04291556428614272	1.9505193846310307e-7	90.	0.0397835293429967	0.0003006006938311925	1.	0.03369894170492836	0.00031444564203943724	1.	0.03901106798434694	7.370864300176975e-7	67.	2	3	6	5	4	4	1	1
c1([H])c([H])c([H])c(C([C@@]([C@@](C([N+](C(c2c([H])c([H])c([H])c(OC([H])([H])[H])c2[H])([H])[H])([H])[H])([H])[H])(O[H])[H])(N(C(c2c([H])n(C(N(C(C(C(C([H])([H])[H])([H])[H])([H])[H])([H])[H])C(C(C(C([H])([H])[H])([H])[H])([H])[H])([H])[H])=O)c3c([H])c([H])c([H])c([H])c23)=O)[H])[H])([H])[H])c([H])c1[H]	599.8	141.82469443026494	4.985800000000005	175.0183999999996	0.9583130982124751	32.76714126602168	16.63823127902446	8.707440412457496	3.893016326624549	100.41000000000001	5.172621756091074	4.288842635306831	0.039088806158563805	2.061917834801566e-7	450.	0.03296433866239952	0.0002724250730624561	0.	0.0017709190194595058	0.0002301806306241112	0.	0.02817070334387803	8.682892097699903e-7	9.	2	3	4	6	1	6	1	14
Clc1c([H])nc(C(=O)N(c2c([H])c([H])c(F)c([C@]3(C([H])([H])[H])C([H])([H])[C@]4([H])C([H])([H])[C@]4([H])C(N([H])[H])=[N+]3[H])c2[H])[H])c([H])c1[H]	373.84	115.64316560561332	1.8191999999999993	97.32330000000003	0.9749208027103367	16.96952987102625	6.055156735136276	3.0517639129423983	4.154640478509965	81.98	5.214173673242785	4.27805455758989	0.023662667277190304	2.03793084492518e-7	348.	0.04805701317709586	0.0003098932730734452	1.	0.04934913648437184	0.00031840253992626604	1.	0.039041876635303015	7.355412811510927e-7	66.	1	1	7	1	2	3	1	5
C1([H])([H])C([N+](C([C@]([C@@](N(C(=O)c2c([H])c(C(=O)c3c([H])c([H])c([H])c([H])c3[H])c([H])c(N(C([H])([H])[H])S(C([H])([H])[H])(=O)=O)c2[H])[H])(C(c2c([H])c([H])c([H])c([H])c2[H])([H])[H])[H])(O[H])[H])([H])[H])([H])[H])([H])C1([H])[H]	536.7	199.9137142801043	1.7412000000000014	146.78469999999976	0.8492001914482868	27.503332670940587	11.893386682401628	7.2782072292290385	3.7489211294449625	120.38999999999999	5.199733106981119	4.3300405961318855	0.022073045920381937	2.0949857500694724e-7	27.	0.012468347425701647	0.00028655331698925596	0.	0.03349214455381775	0.00031549509895006597	1.	0.0324702154436574	8.06790595080675e-7	22.5	1	1	2	3	4	4	1	1
c1([H])c([H])c(N2[C@@]3(C([H])([H])C([H])([H])[N@@+](C(c4c([H])c([H])c(O[H])c(OC(C([H])([H])[H])(C([H])([H])[H])[H])c4[H])([H])[H])([H])[C@@]([H])(C([H])([H])[H])C3([H])[H])C([H])([H])N(C([H])([H])[H])S2(=O)=O)c([H])c(F)c1[H]	478.6	-31.223802878890645	2.3213000000000052	125.26030000000004	0.8888811889993689	23.78664468577553	8.773895658761468	4.537878833740119	5.1320084153835825	74.52000000000001	5.243054805766116	4.3300405961318855	0.024139012529957957	1.9473736278755553e-7	188.	0.032730424838607435	0.0002723507970991467	5.	0.015932372826816	0.0002818751309027325	1.	0.03331061171336581	7.985313411573434e-7	21.	5	5	1	2	4	1	1	5
c1([H])c([H])c([H])c(Cl)c(-c2n(C(c3nc(N([H])[H])c([H])c([H])c3[H])([H])[H])c(-c3c([H])c([H])c(Oc4c([H])nc([H])nc4[H])c([H])c3[H])c([H])c2[H])c1[H]	453.93	84.49503861195005	6.083300000000004	130.17139999999998	0.9707237757637884	20.726569214632345	9.141142541683047	4.561088435374151	2.62383834912532	78.85000000000001	5.22861423950445	4.295383237103888	0.04073205004601016	2.0171703938917243e-7	374.	0.016942781540638715	0.0002880060741790432	2.	0.029297321477163886	0.0003199155217344142	1.	0.03984277600013976	7.248409517741569e-7	91.	2	3	2	8	1	1	1	5
C(C(C(C(C(C(C([H])([H])[H])([H])[H])([H])[H])(S(=O)(=O)C([C@](C(N([C@]([C@@](C([N+](C(c1c([H])c(OC([H])([H])[H])c([H])c([H])c1[H])([H])[H])([H])[H])([H])[H])(O[H])[H])(C(c1c([H])c([H])c([H])c([H])c1[H])([H])[H])[H])[H])=O)(N(C(=O)OC(c1c([H])c([H])c([H])c([H])c1[H])([H])[H])[H])[H])([H])[H])[H])([H])[H])([H])[H])([H])([H])[H]	668.9	122.52094732297533	3.5256000000000043	182.5153999999995	0.9079932521216607	37.527080569243935	19.665575208314348	13.004754339498765	4.13450321906155	147.64	5.214173673242785	4.27805455758989	0.03980589873985606	2.0263857707982946e-7	77.	0.034021093848101716	0.00026867791875616293	0.	0.03388387886506283	0.000313799184408636	1.	0.0010062102546304693	7.988873097549733e-7	0.	2	3	4	6	4	4	1	15
c1([H])c(C(N(C(C(C([H])([H])[H])([H])[H])([H])[H])C(C(C([H])([H])[H])([H])[H])([H])[H])=O)c([H])c(C(N([C@]([C@](O[H])([C@]2([H])[N+]([H])([H])C([H])([H])C([H])([H])[N@@+](C(c3c([H])c([H])c([H])c([H])c3[H])([H])[H])([H])C2([H])[H])[H])(C(c2c([H])c(F)c([H])c(F)c2[H])([H])[H])[H])[H])=O)c([H])c1C([H])([H])[H]	608.77	260.0402915247328	2.268120000000004	166.41059999999953	0.9635258909893393	33.23738066636584	15.882832687470156	9.172683836749528	4.777602028858326	90.69000000000001	5.22861423950445	4.254185276278834	0.004237811844798473	2.0754861679929368e-7	0.	0.03396434548428291	0.00027259620578166125	1.	0.03623821626449682	0.0003176461190493696	1.	0.02819630678666354	8.704932388790135e-7	10.	4	1	4	6	4	4	1	17
C([C@@](N(C(=O)C1([H])C([H])([H])C(N(S(C([H])([H])[H])(=O)=O)[H])([H])C([H])([H])[C@](C(=O)N([C@@](C([C@]2([H])C([H])([H])C([H])([H])C([H])([H])C([H])([H])C2([H])[H])([H])[H])([C@@](O[H])(C(C(=O)N([C@](C(=O)N([C@](C(=O)N([C@@](C(=O)N2C([H])([H])C([H])([H])C([H])([H])[C@]2(C(=O)OC([H])([H])[H])[H])(C(C2([H])C([H])([H])C([H])([H])C([H])([H])C([H])([H])C2([H])[H])([H])[H])[H])C([H])([H])[H])(C([H])(…	1034.4	327.5203463173577	4.608700000000012	274.0160999999994	0.9803818923785813	59.04157137870511	28.16695578480545	17.931909520530883	5.596089646545054	249.72	5.22861423950445	4.219527917250836	0.0013241765022336486	2.1321010858864148e-7	106.	0.21405609316289062	0.00032255548326479117	34012.	0.008530702014512647	0.0002523339302501631	644.	0.9021299974906554	1.5225914506490046e-6	1.05444e6	5	5	2	5	1	6	1	5
FC1(F)C([H])([H])C([H])([H])[C@]2(C([H])([H])N([H])c3c2c([H])c(C([H])([H])[C@@]2([H])[C@]([H])(O[H])[C@@]([H])([N+]([H])([H])C([H])([H])c4c([H])c(C(C([H])([H])[H])(C([H])([H])[H])C([H])([H])[H])c([H])c([H])c4[H])C([H])([H])S(=O)(=O)C2([H])[H])c([H])c3F)C([H])([H])C1([H])[H]	565.7	148.2951839661749	4.076000000000004	146.3966999999999	0.9776343126068933	28.429462401587745	10.06872485786852	6.003227252157539	5.33489504004549	83.01	5.185292540719454	4.3300405961318855	0.038880659636193325	2.0644419333163416e-7	447.	0.06511805619358488	0.00031591898682531937	1.	0.024898974611993547	0.0002956280916475644	0.	0.03018274892327223	8.447429953910822e-7	15.	2	3	1	2	2	9	1	16
[C@]12(C([H])([H])[N+]([H])([H])C([H])([H])[C@@]1([H])C(=O)N1C([H])([H])C([H])([H])[C@@]([H])(c3c([H])c([H])c([H])c([H])c3[H])C([H])([H])[C@@]1([H])c1c([H])c([H])c([H])c([H])c1[H])C([H])([H])C([H])([H])C([H])([H])c1c2c([H])c([H])c([H])c1[H]	451.63	121.73965019601944	4.6014000000000035	135.52039999999997	0.8535612439426845	21.6118195851463	9.034085147952592	3.6694759746650965	4.518299295012506	36.92	5.206953390111952	4.347369275645884	0.03982589659055598	2.0415105570930256e-7	436.	0.03422959722990821	0.00027057123271620465	1.	0.05004860647472484	0.00031623882753867413	1.	0.03245634368977048	8.10163993395543e-7	21.	2	3	1	2	2	3	1	1
S1(=O)(=O)C([H])([H])[C@@]([N+](C(c2c([H])c(C(C([H])([H])[H])(C([H])([H])[H])[H])c([H])c([H])c2[H])([H])[H])([H])[H])([H])[C@](O[H])([H])[C@@](C(c2c([H])c(C([C@]3([H])N(C(C(C([H])([H])[H])([H])[H])([H])[H])C(=O)OC3([H])[H])([H])[H])c(O[H])c([H])c2[H])([H])[H])([H])C1([H])[H]	545.7	40.34848590093283	2.3691000000000004	145.7467999999999	0.9731831530409873	28.389623465843474	12.051147276229903	6.868895889944869	4.7082606173027335	120.75	5.206953390111952	4.260725878075891	0.04173520989918691	1.977683842807543e-7	93.	0.015137229898728134	0.0002543266826835513	1.	0.025034274121330538	0.0002966708541042043	0.	0.02994190426675802	8.438946751933785e-7	11.	2	3	7	6	2	10	1	12
S1C([H])([H])[C@]([C@@](O[H])(C([C@@](C([H])([H])[H])(C(=O)N([C@@](C(C([H])([H])[H])(C([H])([H])[H])[H])(C(=O)N(C(C(C(C([H])([H])[H])([H])[H])([H])[H])([H])[H])[H])[H])[H])[H])([H])[H])[H])([H])N([H])C(=O)[C@@](C([H])([H])[H])([H])N([H])C(=O)[C@](N(C(=O)OC(C([H])([H])[H])(C([H])([H])[H])C([H])([H])[H])[H])([H])C([H])([H])SC([H])([H])/C([H])=C(\[H])C1([H])[H]	673.9	50.24945479558229	2.3496000000000024	180.95729999999952	0.9788853986200194	40.5735017626322	20.628235901090047	16.611520088485566	5.308913082276003	174.96	5.214173673242785	4.260725878075891	0.041695312342541715	1.9766764557871856e-7	35.	0.04666982836301369	0.00030763115866213963	958.	0.03043089584208396	0.00030262507510479895	2402.	0.014398289661312279	8.399697946861831e-7	0.	2	3	1	3	2	2	1	13
C(c1c([H])c([C@]2([C@]34C([H])([H])[C@]5([H])C([H])([H])[C@]([H])(C3([H])[H])C([H])([H])[C@@]([H])(C5([H])[H])C4([H])[H])N=C(N([H])[H])N(C([H])([H])[H])C2=O)c([H])c([H])c1OC([H])([H])[H])([H])([H])[H]	367.49	20.758795422788594	3.202020000000001	104.40640000000006	0.8825893721438481	17.085240377277863	5.491262846923452	2.1123101227594123	4.480071103538426	67.92	5.189787573101513	4.312711916617887	0.04278515905154263	1.95251785521146e-7	72.	0.02784983224389318	0.0003042308663536095	2.	0.03606475200883296	0.00031824709554565365	1.	0.03491044171096794	7.818724437657791e-7	33.	2	3	2	3	4	4	1	1
Clc1c([H])c2c(c([H])c1[H])C(N([C@@](C(c1c([H])c([H])c([H])c([H])c1[H])([H])[H])(c1nc3c(c(=O)n1[H])c([H])nc([H])c3[H])[H])[H])=[N+]([H])C(C([H])([H])[H])(C([H])([H])[H])C2([H])[H]	459.	84.06803020631291	2.707	130.4881	0.9107378080746628	21.341717946850167	8.445613204107374	4.522136839568761	3.7312122944551307	84.64	5.1564114081961225	4.347369275645884	0.04074028216516851	2.0179950427190729e-7	386.	0.0009112643277377863	0.00020701549424487605	0.	0.006748771129549732	0.0002499385173898683	0.	0.03725012629883567	7.532014829030794e-7	65.	2	3	2	8	1	1	1	1
c1(N(C(C([H])([H])[H])([H])[H])[H])c([H])c(C(N([C@@](C(c2c([H])c([H])c([H])c([H])c2[H])([H])[H])([C@](O[H])(C([N+]([C@]2([H])C([H])([H])C([H])([H])C([H])([H])C([H])([H])C2([H])[H])([H])[H])([H])[H])[H])[H])[H])=O)c([H])c(N2C(=O)C([H])([H])C([H])([H])C2([H])[H])c1[H]	493.67	100.78479276866005	2.8433	143.26509999999993	0.8825146168310156	26.171201111102587	12.878427167632458	7.076763168667951	3.8417871307911193	98.27999999999999	5.14919112506529	4.260725878075891	0.040156372549699275	2.0300132370517058e-7	392.	0.031235119596778053	0.0002753380202042012	0.	0.03378649689273102	0.00031477395255249285	1.	0.029923653991360807	8.488243782361429e-7	10.	2	3	1	2	4	4	1	12
C1([H])([H])C(F)(F)[C@](c2c([H])c(N(C(c3nc([H])c(OC(C([H])([H])[H])([H])[H])c([H])c3[H])=O)[H])c([H])c([H])c2F)(C([H])([H])[H])N=C(N([H])[H])O1	408.38	81.37462980213333	3.0671000000000017	99.63260000000002	0.9829549897892129	20.43466355615217	7.6091806569443134	3.9589730908367	3.2369653001328915	98.83000000000001	5.1925128238502865	4.264973353995776	0.02647941749512063	2.0218236596555303e-7	451.	0.04573623264613731	0.00029430625796490186	1.	0.03574099674456381	0.00031956074821062256	1.	0.03926590923402931	7.336197384792357e-7	80.	1	1	1	1	4	4	1	5
C(=O)([C@](C([H])([H])[H])(O[H])[H])N([C@](C(=O)N(C([H])([H])[H])[C@@](C(C(C(N([H])[H])=O)([H])[H])([H])[H])(C(=O)N([C@@](C(C1([H])C([H])([H])C([H])([H])C([H])([H])C([H])([H])C1([H])[H])([H])[H])([C@@](O[H])(C(C(=O)N([C@](C(=O)N([C@](C(=O)N([C@@](C(=O)N1C([H])([H])C([H])([H])C([H])([H])[C@]1(C(=O)OC([H])([H])[H])[H])(C(C1([H])C([H])([H])C([H])([H])C([H])([H])C([H])([H])C1([H])[H])([H])[H])[H])C([…	991.3	358.983917354476	1.8037000000000074	260.6737999999991	0.9808779726441188	59.45874078049554	28.860424969589833	18.08078127742026	5.459421099907261	287.18	5.199733106981119	4.236856596764835	0.00008200325756466748	1.843850221326322e-7	4.	0.26229955575856717	0.0003332965005655373	22185.	0.0355934781947805	0.000323676035349988	2395.	0.01913665520041146	1.219344163548194e-6	6876.5	3	2	5	4	1	6	1	15
[C@@]12([H])[C@@]([H])([N+]([H])([H])C([H])([H])C([H])([H])C1([H])[H])C(=O)N([H])[C@](C([H])([H])[H])([H])C(=O)N([H])[C@@]([C@@](O[H])(C([C@@](C([H])([H])[H])(C(=O)N(C(C(C(C([H])([H])[H])([H])[H])([H])[H])([H])[H])[H])[H])([H])[H])[H])([H])C([H])([H])SC([H])([H])/C([H])=C(\[H])C([H])([H])S2	515.8	91.9902280076819	0.40990000000000526	139.76629999999992	0.9818908150091231	29.003389152297384	15.700703567138525	9.792892275785785	5.896469789596933	124.13999999999999	5.197007856232346	4.27805455758989	0.026098450895151865	2.0376067933837518e-7	453.	0.0664500732446163	0.0003138511138540187	0.	0.04349947261287107	0.00032926204401461	3917.	0.028431951664935975	8.711211154531659e-7	10.	1	1	4	2	5	8	1	17
C(C(C(N(C(C(C([H])([H])[H])([H])[H])([H])[H])C(=O)c1c([H])c([H])c([H])c(C(=O)N([C@@](C(c2c([H])c([H])c([H])c([H])c2[H])([H])[H])([C@](O[H])(C([N+](C(c2c([H])c([H])c([H])c(OC([H])([H])[H])c2[H])([H])[H])([H])[H])([H])[H])[H])[H])[H])c1[H])([H])[H])([H])[H])([H])([H])[H]	532.7	117.41512333140832	3.423000000000002	153.8248999999998	0.9756807265786656	29.869777194197738	15.664304931496579	9.23070972462309	3.591496719130717	95.48	5.1925128238502865	4.347369275645884	0.019605668986427793	2.0354633883850068e-7	23.	0.034657599915748974	0.0002891022142484628	0.	0.036405350188673885	0.0003172473612316896	1.	0.029785222843664815	8.450506650126208e-7	10.	2	5	6	3	4	4	1	12
O=C(N(C([C@@](C(=O)N([C@](C(=O)N([C@](C(=O)N(C([C@](O[H])(C(C(c1c([H])c([H])c([H])c([H])c1[H])([H])[H])([H])[H])C(=O)N(c1c([H])c(C(=O)[O-])c([H])c([H])c1[H])[H])([H])[H])[H])(C(C(C([H])([H])[H])(C([H])([H])[H])[H])([H])[H])[H])[H])(C(C([H])([H])[H])(C([H])([H])[H])[H])[H])[H])([N+]([H])([H])[H])[H])([H])[H])[H])c1nnn[n-]1	721.8	224.1842753128923	-2.676899999999998	182.43539999999965	0.9422017620228298	40.67750140943381	19.02128366139355	12.23527360242422	5.095083266176528	286.2699999999999	5.153686157447349	4.27805455758989	0.037608415002934596	2.084207783227201e-7	64.	0.03592046335233411	0.00027024331488565085	23.	0.0297449300179408	0.0003173254719480268	1.	0.012704021024879587	8.817844495548752e-7	0.	2	3	4	6	1	1	1	13
c1([H])c([H])c2c(c(F)c1[H])C(N([H])[H])=[N+]([H])[C@@]2(c1c([H])c([H])c(F)c(-c2c([H])nc([H])nc2[H])c1[H])c1c([H])c([H])nc(C(F)(F)F)c1[H]	468.41	142.45573136014275	2.9270000000000005	112.20610000000002	0.9076820498429039	21.626062282918163	7.684500972069157	3.295994140979102	3.961047144111606	78.66	5.1925128238502865	4.347369275645884	0.03926189776850218	2.057532408184718e-7	475.	0.05421074301092864	0.00031381460152566585	2817.	0.03016495388872212	0.0003155221108065252	1.	0.04099368567387855	7.22775225578148e-7	243.5	2	3	1	2	1	1	1	2
C(Oc1c([H])c([H])c([H])c(-c2c([H])c([H])c([H])c(C(C([C@]3(C([H])([H])[H])C([H])([H])C(=O)N(C([H])([H])[H])C(N([H])[H])=N3)([H])[H])([H])[H])c2[H])c1[H])([H])([H])[H]	351.45	-37.32759887444296	3.2303000000000006	104.16540000000005	0.946061157154839	17.98560551795145	7.197715598424829	3.87482779595826	2.9344701789288568	67.92	5.170851974457788	4.260725878075891	0.044331400761109085	1.9149804968678956e-7	41.	0.009502275009652693	0.00026490695502298824	1.	0.0339591539258836	0.00031382533923968186	1.	0.03721374686690307	7.541569129039264e-7	47.	2	3	3	2	4	4	1	1
c1([H])c([C@](N(C(c2c([H])c(C(OC([C@@]([N+]([H])([H])[H])(C([H])([H])O[H])C(c3c([H])c([H])c([H])c([H])c3[H])([H])[H])([H])[H])=O)c([H])c(N(S(C([H])([H])[H])(=O)=O)C([H])([H])[H])c2[H])=O)[H])(C([H])([H])[H])[H])c([H])c([H])c(F)c1[H]	558.6	93.11776288297825	2.0850000000000004	145.10339999999988	0.838986081466046	29.751508844953175	12.371550094517962	8.091366453391263	3.6697929827559523	140.65	5.214173673242785	4.312711916617887	0.04035949232914669	2.0152565241390112e-7	161.	0.0364952992545395	0.00028353510522648526	1.	0.049884374217646736	0.00031683083138138213	1.	0.03299427829238251	7.998905749693441e-7	22.	2	3	3	5	2	3	1	1
c12c([H])c(C(N([C@@](C(c3c([H])c([H])c([H])c([H])c3[H])([H])[H])([C@](O[H])(C([N+](C(c3c([H])c([H])c([H])c(C(F)(F)F)c3[H])([H])[H])([H])[H])([H])[H])[H])[H])[H])=O)c([H])c(N3C(=O)C([H])([H])C([H])([H])C3([H])[H])c1nc([H])c([H])c2C(C([H])([H])[H])([H])[H]	605.68	179.83920681981306	4.408400000000004	162.05539999999968	0.9624824686360073	31.154417138423085	13.568354520266594	7.25635614266288	4.011661355195976	99.14	5.1925128238502865	4.295383237103888	0.03808738023251894	2.0806551051831717e-7	341.	0.04208522123771884	0.0002954654756992159	1.	0.002832076080837683	0.00023207578668586764	0.	0.031680514719143904	8.182335156630351e-7	15.	2	3	6	4	3	2	1	1
Fc1c([H])c([H])c(Cl)c([H])c1-c1c([H])c2c(c([H])c1[H])Oc1c([H])c([H])c(OC([H])([H])[H])c([H])c1[C@]21C([H])([H])OC(N([H])[H])=N1	410.83	26.753181930627463	4.848900000000005	108.26840000000001	0.9778091635881021	17.821887578560837	6.387621893677257	2.7101454545454544	3.508808042043908	66.07	5.22861423950445	4.226068519047893	0.04241739765775801	1.9644717924392617e-7	126.	0.041367631505115056	0.00031640558041316714	1.	0.05067155801389488	0.0003146514568870702	1.	0.04115266036164567	7.185776760910524e-7	197.	2	3	1	3	2	3	1	7
Clc1c([H])c([H])c2c(c1[H])C([H])([H])C(C([H])([H])[H])(C([H])([H])[H])[N+]([H])=C2N([C@](C(=O)[O-])(C(c1c(Br)c([H])sc1[H])([H])[H])[H])[H]	441.8	68.70752815871083	1.2766999999999997	101.96040000000002	0.9377696446242337	18.421950761222956	7.094931005767091	4.245431587413457	4.4945890897046965	66.13	5.206953390111952	4.295383237103888	0.04126351212233756	1.9941248573492858e-7	170.	0.03511275049723888	0.00029881029503410836	1.	0.05005372351216865	0.0003163208618720047	1.	0.0393145334985915	7.323185351285878e-7	83.	2	3	2	7	2	3	1	5
c1([H])nc(C(=O)N([H])c2c([H])c([H])c([H])c([C@@]3(C([H])([H])[H])[N+]([H])=C(N([H])[H])C([H])([H])N(C([H])([H])[H])C3=O)c2[H])c([H])c([H])c1Cl	372.83	207.73306399235832	0.11230000000000168	98.78829999999998	0.9753203243544952	17.879015172355857	6.760295047024997	3.385354070508598	3.622955637306096	102.29	5.221393956373618	4.254185276278834	0.03801353730989721	2.0910987049893118e-7	473.	0.03557725620573178	0.00029738407986275935	1.	0.04965534480353285	0.00031745483169639584	1.	0.03918244929080571	7.335594652644923e-7	77.	2	3	6	6	2	3	1	1
C(Oc1c([H])c([H])c([H])c(-c2c([H])c([H])c([H])c([C@]3(C([H])([H])[H])C([H])([H])C(=O)N(C([H])([H])[H])C(N([H])[H])=N3)c2[H])c1[H])([H])([H])[H]	323.4	-37.958339367885124	2.7542	94.79140000000004	0.9327278294219763	16.052453343715868	5.998279482663834	2.847872143177904	2.7667246234742446	67.92	5.163631691326955	4.3300405961318855	0.00034740459231686986	1.8000681037428933e-7	57.	0.047051219821739286	0.0003147586855848699	1.	0.05002097511114933	0.0003166482999380335	1.	0.038818345851284276	7.373005509847017e-7	66.	4	4	7	1	2	3	1	5
O=S(=O)(C([H])([H])[H])N(C([H])([H])[H])c1c([H])c2c([H])c(c1[H])C(=O)N([H])[C@]([H])([C@@]([H])(C([H])([H])[N+]([H])([H])C([H])([H])c1c([H])c(C([H])(C([H])([H])[H])C([H])([H])[H])c([H])c([H])c1[H])O[H])C([H])([H])OC([H])([H])/C([H])=C(\[H])C([H])([H])[C@@]([H])(c1c([H])c([H])c([H])c([H])c1[H])N([H])C2=O	649.8	112.7024112967666	2.8762999999999996	179.20239999999987	0.9644128044804238	34.83574653653173	15.994901098097095	9.733536993777793	5.7919238537323166	141.65	5.214173673242785	4.3300405961318855	0.0399938303842073	2.0224110325281058e-7	95.	0.005060701737358171	0.00022487736230583476	0.	0.0072535763666038275	0.00025453397176941053	0.	0.028802698795201063	8.602749955050632e-7	10.	2	3	7	8	3	6	1	21
C(#N)C(C(C(Oc1c([H])c([H])c(-c2n(C(c3nc(N([H])[H])c([H])c([H])c3[H])([H])[H])c(-c3c([H])c([H])c([H])c([H])c3Cl)c([H])c2[H])c([H])c1[H])([H])[H])([H])[H])([H])[H]	442.95	78.8168398510722	6.1835800000000045	128.40740000000002	0.9730927040195478	21.480848	10.038131912192188	4.9324218534141355	2.5447220401626858	76.86	5.160906440578182	4.312711916617887	0.04092528366551929	2.0071149273320272e-7	267.	0.01964314999114524	0.00029039089234323095	25.	0.029403297794209343	0.0003193509234603479	1.	0.038270647505262	7.404999411302547e-7	58.	2	3	2	5	1	1	1	5
C1(N([H])[H])=N[C@@](c2c(F)c([H])c([H])c(N(C(c3nc([H])c(C#N)c([H])c3[H])=O)[H])c2[H])(C([H])([H])[H])[C@@](F)([H])C([H])([H])O1	371.35	45.6397942928444	2.2428800000000004	93.1276	0.9744699249431317	18.2570545420662	6.992792273729432	3.5504340252576574	3.593546776065245	113.39000000000001	5.22861423950445	4.282302033509774	0.02713890531632259	1.9905737932154975e-7	318.	0.06238779039362319	0.00032215002206447736	1.	0.01600232524051332	0.0002813261504275606	1.	0.04042598507661061	7.237146827234831e-7	97.	1	1	1	2	4	1	1	5
Clc1c([H])c([H])c2c(c1[H])C([H])([H])C(C([H])([H])[H])(C([H])([H])[H])[N+]([H])=C2N([C@](C(=O)[O-])(C(c1c([H])sc([H])c1-c1c([H])nn([H])c1[H])([H])[H])[H])[H]	428.9	89.024600900224	0.9043000000000001	111.8421	0.8415148350578332	19.6667139855519	7.647522126124397	4.2060714000883115	4.469882814204185	94.81	5.199733106981119	4.3300405961318855	0.040630655897680786	2.0175832529411405e-7	358.	0.005192977655595856	0.00022241389096589714	0.	0.026552199211865402	0.0003021044869497769	0.	0.03810983403355069	7.430298229880053e-7	60.	2	3	7	8	2	2	1	5
Clc1c([H])c2c(c([H])c1[H])C(N([C@@](C(c1c([H])c([H])c([H])c([H])c1[H])([H])[H])(c1nc([H])c(C#N)c(=O)n1[H])[H])[H])=[N+]([H])C(C([H])([H])[H])(C([H])([H])[H])C2([H])[H]	432.93	82.57649032114078	2.030479999999999	119.90210000000002	0.9174414846938019	20.827109361130987	8.365558745346837	4.675751472644263	3.8116583479483293	95.53999999999999	5.1925128238502865	4.364697955159882	0.040840833872258175	2.0138934420796515e-7	348.	0.03627484934296156	0.00029394357213851307	1.	0.04994688781403616	0.0003166060927909784	1.	0.037740008655771526	7.487232396955093e-7	59.	2	3	2	7	2	3	1	5
C(C(N([C@]([C@@](C([N+](C1(c2c([H])c(C(C(C([H])([H])[H])(C([H])([H])[H])C([H])([H])[H])([H])[H])c([H])s2)C([H])([H])C1([H])[H])([H])[H])([H])[H])(O[H])[H])(C(c1c([H])c(F)c([H])c(F)c1[H])([H])[H])[H])[H])=O)([H])([H])[H]	451.6	82.2623625110577	3.2757000000000023	118.85590000000006	0.9639521151002358	23.825197999853643	9.346184958181516	6.824344960216289	4.333306759587865	65.94	5.214173673242785	4.254185276278834	0.040816839679874393	2.0148394257242927e-7	368.	0.0492506926252952	0.00030628898435925897	1.	0.05041327722203367	0.00031555946230208846	1.	0.03298518162502788	8.006744881888503e-7	21.	2	3	7	1	2	3	1	5
S(C(C([C@](N(C(=O)C(C(C(C([H])([H])[H])(C([H])([H])[H])[H])([H])[H])([H])[H])[H])(C(=O)N([C@]([C@@](O[H])(C([C@@](C([H])([H])[H])(C(=O)N(C(C(C(C([H])([H])[H])([H])[H])([H])[H])([H])[H])[H])[H])([H])[H])[H])(C(C(C([H])([H])[H])(C([H])([H])[H])[H])([H])[H])[H])[H])[H])([H])[H])([H])[H])C([H])([H])[H]	487.7	14.47979991885931	3.4948000000000015	138.09289999999996	0.9500612680772866	31.72	18.09873096099993	15.281801135552202	3.675385177275963	107.53	5.189787573101513	4.3300405961318855	0.04243416084337867	1.960621007207033e-7	98.	0.04646200526919945	0.0003086973221570368	950.	0.03304145076995291	0.000314504700018585	4164.	0.015189225865128442	8.145790092764257e-7	0.	2	3	1	3	1	1	1	7
C(C(C(Oc1c([H])c([H])c(-c2c([H])sc(-c3c([H])c([H])c([H])c([H])c3Cl)c2C(C(=O)N([H])C(=[N+]([H])[H])N([H])[H])([H])[H])c([H])c1[H])([H])[H])([H])[H])([H])([H])[H]	429.	-120.9677822024753	3.256800000000001	118.9535	0.959296040382832	20.892790996244848	9.58361532368513	5.160650515288355	2.8402215819339833	89.94	5.204228139363178	4.271513955792832	0.027057558287930304	1.8962706429810597e-7	127.	0.04100485460023023	0.00030189997987608793	1.	0.026376927315669922	0.00029651381376755067	15.	0.03800774618527472	7.454753374394115e-7	65.	1	1	6	4	2	5	1	5
N1([H])[C@@]([C@@](O[H])(C([C@@](C([H])([H])[H])(C(=O)N(C(C(C(C([H])([H])[H])([H])[H])([H])[H])([H])[H])[H])[H])([H])[H])[H])([H])C([H])([H])[C@@](C([H])([H])[H])([H])C([H])([H])C([H])([H])C([H])([H])C([H])([H])C([H])([H])C([H])([H])C([H])([H])C(=O)N([H])[C@](C([H])([H])[H])([H])C1=O	439.64	31.067178312912244	3.0498000000000003	123.34090000000008	0.9784873318752125	27.404048348655095	15.218180641422961	11.526794578997826	4.366233211704539	107.53	5.185292540719454	4.312711916617887	0.024699053972676906	1.9940645861366761e-7	332.	0.05066925853380213	0.000292704386453132	10.	0.04397688955323007	0.00031883776285514487	3749.	0.028162406347357314	8.704909656095134e-7	10.	1	1	2	3	3	2	1	9
c1([H])c([H])c([H])c(-c2c([H])c([H])c(-c3c([H])c([H])c(N(C(=O)c4c([H])c([H])c([H])c(Br)c4[H])[H])c([H])c3[H])n2C(C(=O)N([H])C(=[N+]([H])[H])N([H])[H])([H])[H])c([H])c1[H]	517.41	-144.77213334975372	3.0269000000000004	136.6616999999999	0.9888291933822791	23.003863010409354	10.181757272717448	5.414008318918016	2.6150968735491062	114.74000000000001	5.221393956373618	4.260725878075891	0.03019801554700686	1.9052460751257193e-7	456.	0.02674348594331444	0.00029913068332915513	904.	0.028958856887267376	0.0003017504248380283	3.	0.03814328851838436	7.437366220375111e-7	61.	4	1	2	5	2	9	1	5
c1(N2C([H])([H])C([H])([H])C([H])([H])C2=O)c([H])c(C(N([C@@](C(c2c([H])c([H])c([H])c([H])c2[H])([H])[H])([C@](O[H])(C([N+]([C@](C(N([C@]2([H])C([H])([H])C([H])([H])C([H])([H])C([H])([H])C2([H])[H])[H])=O)(C([H])([H])[H])[H])([H])[H])([H])[H])[H])[H])[H])=O)c([H])c(OC(C(C([H])([H])[H])([H])[H])([H])[H])c1[H]	579.8	124.22140572083244	2.705000000000002	162.49209999999962	0.9466756618682822	31.504455644576776	15.700690702844717	9.032971838883228	3.9942384926199725	124.57999999999998	5.163631691326955	4.271513955792832	0.03953137300500009	2.046621312149082e-7	363.	0.03207080388315335	0.00027299931707768925	0.	0.03624716484762029	0.0003175647911829976	1.	0.027180338319416644	8.917122480244115e-7	4.	2	3	1	2	4	4	1	1
C1(=N/[H])\N(C([H])([H])[H])C(=O)[C@@](C(C([C@@]2([H])C([H])([H])C([H])([H])C([H])([H])C([H])([H])C2([H])[H])([H])[H])([H])[H])(C([C@@]2([H])C([H])([H])C([H])([H])C([H])([H])C([H])([H])C2([H])[H])([H])[H])N1[H]	319.49	-38.806676417306704	4.052470000000003	93.36440000000006	0.9750224381606006	15.466679266808102	7.227753111404264	3.7193794782302834	4.001961961865899	56.190000000000005	5.199733106981119	4.27805455758989	0.026135064998645156	1.9444416861045192e-7	408.	0.1346653644362727	0.0003203579776382362	55767.	0.06569728738863877	0.0003344223089853849	9123.	0.03337918288451002	8.02742167243303e-7	21.	1	1	2	8	1	5	1	5
c1([H])c(Cl)c([H])c([H])c2c1C([H])([H])C(C([H])([H])[H])(C([H])([H])[H])[N+]([H])=C2N([C@](C(=O)[O-])(C(c1c([H])sc([H])c1C(C(C([H])([H])[H])([H])[H])([H])[H])([H])[H])[H])[H]	405.	67.34298173668374	1.4667	108.25540000000004	0.912112318664567	19.899061383962636	8.028751692361613	4.711104324116383	4.344672109680456	66.13	5.206953390111952	4.3300405961318855	0.02673356676201817	2.0134241554007578e-7	465.	0.017629427504947726	0.00025155999707490966	0.	0.04979917200113841	0.00031702380470340704	1.	0.03660954581590155	7.626950592614061e-7	46.	1	1	7	2	2	3	1	1
C(c1nc2c(s1)[C@@](c1c([H])c([H])c(OC([H])([H])[H])c([H])c1[H])(c1c([H])c([H])c([H])c(-c3c([H])nc([H])nc3[H])c1[H])[N+]([H])=C2N([H])[H])([H])([H])[H]	414.51	102.42950143001184	2.00852	116.4541	0.9326885226830515	18.448688001984927	7.034878372004224	2.779394683246567	3.7487962018007845	87.89	5.214173673242785	4.288842635306831	0.04041022247180933	2.022567771960396e-7	318.	0.044698352293521655	0.0002964865972261867	693.	0.050493166453860726	0.00031535780773621027	1.	0.03946634103000783	7.296143914979495e-7	78.	2	3	2	5	2	3	1	1
c1([H])c(-c2c([H])c([H])c(-c3c([H])c([H])c(Oc4c([H])c([H])c(C(C([H])([H])[H])=O)c([H])c4[H])c([H])c3[H])n2C(C(=O)N(C(N([H])[H])=[N+]([H])[H])[H])([H])[H])c(Cl)c([H])c([H])c1[H]	488.	-94.09368361547445	3.660400000000002	136.09699999999995	0.9813077414418903	23.78664468577553	10.276307565789475	5.591057191990933	2.7109000767753404	111.94	5.206953390111952	4.295383237103888	0.006375440699483677	1.9073007562636678e-7	249.	0.01831118199079063	0.0002960358165323267	1.	0.050216474294560456	0.0003161830678256169	1.	0.0376483686792067	7.489368840930298e-7	64.	1	5	2	5	2	3	1	5
Clc1c([H])c([H])c2c(c1[H])C([H])([H])C(C([H])([H])[H])(C([H])([H])[H])[N+]([H])=C2N([C@](c1[n-]c(=O)on1)(C(c1c([H])c([H])c([H])c([H])c1[H])([H])[H])[H])[H]	396.88	87.14649084925877	1.3808999999999998	106.42240000000001	0.9020284071091428	18.50084730171864	7.279053517677531	4.01675633731932	4.352451577120483	83.2	5.214173673242785	4.295383237103888	0.040843172232999186	2.0007358029618326e-7	144.	0.03630558307264683	0.00030152056199448453	1.	0.006344740616858881	0.0002495684051641252	2.	0.038332604878363284	7.407692740757421e-7	66.	2	3	6	8	1	6	1	5
[C@]1(C(F)(F)F)([H])C([H])([H])[C@](c2c([H])c(N(C(c3nc([H])c(C#N)c([H])c3[H])=O)[H])c([H])c([H])c2F)(C([H])([H])[H])N=C(N([H])[H])O1	421.36	43.41429663497909	3.225780000000001	97.82460000000002	0.9651102294546453	21.039082160298765	7.624148366328247	4.321716954507503	3.7551927681661654	113.39000000000001	5.214173673242785	4.271513955792832	0.024549625435650525	1.9974942732164338e-7	286.	0.050562689051205756	0.00030588266372156474	138.	0.007833385108078541	0.0002535873151709291	1.	0.04022645345254608	7.262644081780277e-7	127.5	1	1	7	1	1	6	1	5
Brc1c(O[H])c([H])c([H])c(C([C@@]2([H])[C@@](O[H])([H])[C@]([N+](C(c3c([H])c(C4([H])C([H])([H])C4([H])[H])c([H])c([H])c3[H])([H])[H])([H])[H])([H])C([H])([H])S(=O)(=O)C2([H])[H])([H])[H])c1[H]	481.4	98.35437986131997	2.1123000000000003	115.49580000000003	0.9830981014129597	20.846321012033048	8.377602009403072	5.202858883401627	4.348618071906951	91.21000000000001	5.199733106981119	4.30617131482083	0.04025886101574626	2.031980830565689e-7	483.	0.04597892955176806	0.0002933740097790447	1.	0.03640525400386364	0.0003171425349673459	1.	0.03581961519768228	7.705448445541358e-7	42.	2	3	1	1	4	4	1	1
C(C(=O)N(c1c(Cl)c([H])c(C(/N=C(\N([H])[H])N(C(=O)C(n2c3c([H])c([H])c([H])c([H])c3c([H])c2[H])([H])[H])[H])([H])[H])c([H])c1Cl)[H])([H])([H])[H]	432.3	13.223488099767968	3.537600000000001	116.1728	0.9381531638534899	20.697795972215495	8.980206303714528	5.276207098283385	2.5979367163930203	101.51000000000002	5.235834522635283	4.312711916617887	0.00043716444121554514	1.9402993031186573e-7	80.	0.036409442758366516	0.00030136638783791577	1.	0.007862593394041092	0.00025275551243501604	1.	0.03911457964279631	7.337618502538817e-7	79.	6	6	6	8	1	6	1	5
C(N1C([H])([H])[C@@]([C@@](O[H])([C@@](N(C(=O)c2c([H])c(C(=O)N(C(C(C([H])([H])[H])([H])[H])([H])[H])C(C(C([H])([H])[H])([H])[H])([H])[H])c([H])c(C([H])([H])[H])c2[H])[H])(C(c2c([H])c(F)c([H])c(F)c2[H])([H])[H])[H])[H])([H])[N+]([H])([H])C([H])([H])C1([H])[H])(=O)c1c([H])c([H])c([H])c([H])c1[H]	621.75	195.61326598299826	3.325420000000004	167.9133999999995	0.957623019731538	33.73723738150557	15.722838882502522	8.953859028100986	4.169675982633437	106.56	5.178072257588621	4.260725878075891	0.037675303521659716	2.0858328128341968e-7	200.	0.005301641389840415	0.00023534088530274068	0.	0.03621983546983019	0.000317635003701758	1.	0.028786534259947753	8.592822243723373e-7	10.	2	3	4	6	4	4	1	8
Brc1c(N([H])[H])c(F)c([H])c(C([H])([H])[C@@]2([H])[C@]([H])(O[H])[C@@]([H])([N+]([H])([H])C([H])([H])c3c([H])c(C(F)(F)C([H])([H])[H])c([H])c([H])c3[H])C([H])([H])S(=O)(=O)C2([H])[H])c1[H]	522.4	115.35174934860798	2.3623000000000025	115.79440000000002	0.9801570553942366	24.030936463775323	9.089658157883	5.998475449575096	4.601827427858697	97.	5.214173673242785	4.3300405961318855	0.03972634246313195	2.039603089495695e-7	378.	0.040511397408799395	0.0002979297072489307	1.	0.05019294468725526	0.00031612304415498243	1.	0.03646637431301264	7.644868343899815e-7	46.	2	3	6	5	2	3	1	1
c1([H])c([H])c([H])c([H])c(C(S(Oc2c([H])c(OC(C(N(C(C(C(C(C([N+]([H])([H])[H])([H])[H])([H])[H])([H])[H])([H])[H])([H])[H])[H])=O)([H])[H])c([H])c(C(N([C@](C([H])([H])[H])(c3c([H])c([H])c(F)c([H])c3[H])[H])[H])=O)c2[H])(=O)=O)([H])[H])c1[H]	572.7	112.5897086349857	3.1327000000000007	148.52779999999987	0.8221797360854504	30.57961130073938	14.992312446938175	10.308328775708487	3.263612945325738	138.44	5.221393956373618	4.3300405961318855	0.03983416765259257	2.0316300117874148e-7	213.	0.0008896082912453527	0.00021309306749076393	0.	0.05102451249026173	0.0003158175797791376	2.	0.03263424718346753	8.064145438475812e-7	21.	2	3	2	8	2	11	1	5
C(N1C(=O)[C@@](c2c([H])c([H])c([H])c([H])c2[H])([C@@]23C([H])([H])[C@@]4([H])C([H])([H])[C@@]([H])(C2([H])[H])C([H])([H])[C@]([H])(C4([H])[H])C3([H])[H])N=C1N([H])[H])([H])([H])[H]	323.44	12.874892615394863	2.8850000000000016	93.11740000000006	0.8182475738523299	14.498584481291324	4.616723307287751	1.6408170579995114	4.387132469541857	58.69	5.134843814352235	4.21298731545378	0.04324882774583315	1.941324336575198e-7	52.	0.019092616529644568	0.00029460758155191297	3.	0.029888050391568267	0.00031676606907446713	1.	0.03618572042769024	7.695652341209833e-7	45.	2	3	2	5	1	1	1	1
c12c([H])c(nc(N(S(C([H])([H])[H])(=O)=O)C([H])([H])[H])c1[H])C([H])([H])C([H])([H])[C@@](C([H])([H])[H])([H])C([H])([H])C([H])([H])c1c([H])c([H])c([H])c(c1[H])C([H])([H])[C@@](C([H])([H])[H])([N+]([H])([H])[H])C(=O)OC2([H])[H]	460.6	97.91707973176037	2.2788	124.52490000000006	0.9402393875522008	24.19752700540736	9.584032470110053	6.293359304427293	5.872624213965818	104.21	5.221393956373618	4.364697955159882	0.040372208707758366	2.0226961453962426e-7	304.	0.03931969263914295	0.00032215838688204844	1.	0.035411482214533496	0.0003216166574818329	1.	0.03322990516151817	8.039044029040243e-7	21.	2	3	1	3	4	4	1	5
C(N([C@]([C@](O[H])(C([N+]([C@@](C([H])([H])[H])(C(N([C@]1([H])C([H])([H])C([H])([H])C([H])([H])C([H])([H])C1([H])[H])[H])=O)[H])([H])[H])([H])[H])[H])(C(c1c([H])c([H])c([H])c([H])c1[H])([H])[H])[H])[H])(=O)c1c([H])c([H])c([H])c(S(C(C(C(C(C([H])([H])[H])([H])[H])([H])[H])([H])[H])([H])[H])(=O)=O)c1[H]	572.8	134.54538944257274	2.7533000000000003	156.69689999999977	0.9634434262498113	31.773347803156316	15.884993056933148	10.016915471846659	3.8784494403431236	129.17999999999998	5.158181189829408	4.219527917250836	0.03923316816069262	2.054544511267923e-7	405.	0.03194192156867067	0.00026900335476972014	0.	0.050031343429792555	0.0003166111570355734	1.	0.028130285461872934	8.683080583329353e-7	7.	2	3	5	4	2	3	1	14
C1([H])([H])C([H])([H])[N@+]([H])(C([H])([H])c2c([H])c(OC([H])(C([H])([H])[H])C([H])([H])[H])c([H])c([H])c2[H])[C@@]([H])(C([H])([H])[H])C([H])([H])[C@]12N(c1c([H])c([H])c([H])c(F)c1[H])S(=O)(=O)N(C([H])([H])[H])C2([H])[H]	462.6	-31.692543514954423	2.615700000000002	123.5955	0.8953292760455765	23.013519118273216	8.648138458786175	4.357752647739408	5.029530246424539	54.29	5.214173673242785	4.254185276278834	0.024171380016271234	1.9421199332311712e-7	141.	0.03842907328773573	0.00029243720086927796	987.	0.0249376717013616	0.0002969156298908196	1.	0.03351194363402681	7.967683077437911e-7	27.	5	5	6	4	2	8	1	1
c1([H])c(N(C(C([H])([H])[H])=O)[H])c([H])c([H])c(C([N@+]2([H])C([H])([H])C([H])([H])[C@]3(C([H])([H])C2([H])[H])C(N([C@]2([H])C([H])([H])C([H])([H])C([H])([H])C([H])([H])C2([H])[H])[H])=NC(=O)N3c2c([H])c(F)c([H])c([H])c2[H])([H])[H])c1[H]	492.62	56.04290374618157	3.662600000000001	138.8300999999999	0.9816314630477763	24.43510536012155	10.385306648823562	5.138533569795483	3.9243555945838438	78.24000000000001	5.214173673242785	4.3300405961318855	0.02674182714977743	2.009343079954733e-7	349.	0.02657108371796165	0.00030264432328447707	1.	0.03287235442099634	0.000319672169381148	1.	0.03245699952997863	8.129783869695823e-7	22.	1	1	2	3	1	1	1	1
C([H])([H])([H])Oc1c([H])c([H])c([C@@]2(c3c([H])c(-c4c([H])c([H])c([H])nc4F)c([H])c([H])c3[H])C([H])([H])OC(N([H])[H])=N2)c([H])c1[H]	363.39	55.02061167390977	3.4848000000000003	100.97939999999998	0.978999451972316	17.02643512895739	6.718162618596103	2.9905394531730467	3.0251130564260196	69.73	5.178072257588621	4.27805455758989	0.024543070670793882	2.0001202031293428e-7	339.	0.03149879017331328	0.00027324785650692746	0.	0.04997106854404327	0.00031682220331219035	1.	0.04028291799821683	7.229560225851462e-7	91.	1	1	1	2	2	3	1	5
C(Oc1c([H])c([H])c([C@@]2(c3c([H])c([H])c([H])c(-c4c([H])c([H])c([H])nc4[H])c3[H])C([H])([H])[C@](OC([H])([H])[H])([H])C(N([H])[H])=[N+]2[H])c([H])c1[H])([H])([H])[H]	374.46	121.41105656929858	1.8573	109.01810000000002	0.958449994461366	18.195795203942776	7.4443543372620224	3.1403285838768826	3.775322444359972	71.34	5.139245591185683	4.260725878075891	0.04008653100517517	2.0261622698761992e-7	251.	0.03882591504166244	0.00027828709923258195	1.	0.035932901485735	0.00031910748208965303	1.	0.03773294035014145	7.50089073077428e-7	73.	2	3	5	4	4	4	1	1
c1(OC([H])([H])[H])c([H])c([H])c([C@@](c2nc(N([H])[H])n([H])c2[H])(C(c2c([H])c([N+](=O)[O-])c([H])c([H])c2OC([H])([H])[H])([H])[H])[H])c([H])c1F	386.38	123.9352535656949	3.431000000000001	101.14750000000005	0.9559061282006118	19.15019199763646	7.949773046529301	3.8751389906392055	3.2294786629192984	116.30000000000001	5.14919112506529	4.3300405961318855	0.03995533427061215	2.035645441253526e-7	363.	0.013221347250293083	0.0002711277070060499	1.	0.05000519038547385	0.00031683899510727117	1.	0.039208825162868235	7.345854587339273e-7	84.	2	3	2	5	2	3	1	1
N([C@]([C@@](O[H])(C([C@@](C([H])([H])[H])(C(=O)N(C(C(C(C([H])([H])[H])([H])[H])([H])[H])([H])[H])[H])[H])([H])[H])[H])(C(c1c([H])c([H])c([H])c([H])c1[H])([H])[H])[H])(C(=O)[C@@]1([H])C([H])([H])[C@](C(N(C(=O)C([H])([H])[H])[H])(C([H])([H])[H])C([H])([H])[H])([H])C([H])([H])C([H])([H])C1([H])[H])[H]	501.71	24.765856653500208	3.7384000000000004	143.12589999999992	0.9765815151763835	29.817937543842586	14.359926025962203	9.565666419793287	3.8896112883161775	107.53	5.1925128238502865	4.27805455758989	0.024737686115924407	1.991547137465658e-7	272.	0.06501782662123476	0.00031617263160267487	1.	0.033714424216939966	0.000315116532911889	1.	0.02730674196562505	8.798665418429333e-7	7.	1	1	1	2	6	4	1	14
c1([H])c([H])c(-c2c([H])c([H])c(-c3c([H])c([H])c([H])c([H])c3[H])n2C(C(N([H])C(=[N+]([H])[H])N([H])[H])=O)([H])[H])c([H])c([H])c1[H]	319.39	-141.24078800559369	1.0121000000000007	94.56650000000003	0.9106240896823172	15.551687939991696	6.829438071678354	3.3531617748230027	2.5135772855953693	85.64	5.214173673242785	4.3300405961318855	0.030837935774748148	1.8635206244886752e-7	13.	0.015167732394635671	0.0002891765149321594	1.	0.03272015114958603	0.00030526408234060446	3774.	0.04010479062601995	7.246319051080028e-7	91.	1	1	2	7	2	2	1	1
c12c([H])c([H])c([H])c([H])c1N([H])C(=O)[C@@]21C([H])([H])[C@]([H])(C(=O)O[C@@]2([H])C([H])([H])C([H])([H])S(=O)(=O)c3c2c([H])c(Br)c([H])c3[H])[N+]([H])([H])C1([H])[H]	492.36	96.94009981133712	1.4365999999999999	111.59189999999998	0.9347471836056169	19.71687996398413	6.897042171787484	2.9858066562855985	4.990232476265497	106.15	5.22861423950445	4.260725878075891	0.040269802622552024	2.0300373078860293e-7	434.	0.013720530944202497	0.0002861591408840003	0.	0.027904139021374067	0.0003019083724037711	0.	0.03768995720505021	7.509424327531052e-7	55.	2	3	1	2	2	9	1	5
N(c1nc([H])c([H])c([H])c1N(C(c1c([H])c(-c2c([H])c([H])c3c([H])c([H])n([H])c3c2[H])c([H])c([H])c1OC(c1c([H])c([H])c([H])c([H])n1)([H])[H])([H])[H])[H])([H])[H]	421.5	103.16898130181603	5.398200000000004	128.2798	0.9279805580010146	19.63212860932558	8.813522857058128	4.248094663469039	2.4758101634485676	88.85	5.148235655949802	4.3300405961318855	0.04031630371855164	2.0270741693504032e-7	388.	0.027232002539734027	0.0003014281346678885	1.	0.003048125480457443	0.00023967873115293781	1.	0.03865480798207535	7.367264004432147e-7	66.	2	3	2	3	1	6	1	5
c1([H])c(C([H])([H])[H])c([H])c(C(N([C@]([C@@](O[H])(C([N+](C(c2c([H])c([H])c([H])c(OC([H])([H])[H])c2[H])([H])[H])([H])[H])([H])[H])[H])(C(c2c([H])c(F)c([H])c(F)c2[H])([H])[H])[H])[H])=O)c([H])c1C(N(C(C(C([H])([H])[H])([H])[H])([H])[H])C(C(C([H])([H])[H])([H])[H])([H])[H])=O	582.71	98.09626501079183	4.0096200000000035	158.47789999999975	0.9565888023283016	32.69149865426388	15.983913410800543	9.632660167153688	3.8704345318723847	95.48	5.178072257588621	4.3300405961318855	0.040255669490437705	2.0151926815193562e-7	117.	0.03766372561195567	0.00028814083330128116	1.	0.03617156835540164	0.00031800952165606455	1.	0.02993948717799638	8.450056784381591e-7	15.	2	3	2	7	4	4	1	16
O=c1n(C([H])([H])[H])c(N([H])[H])nc([C@@]2([H])C([H])([H])[C@@]2([H])c2c([H])c([H])c([H])c(-c3c([H])c([H])c([H])c(OC([H])([H])[H])c3[H])c2[H])c1[H]	347.42	4.574093588043419	3.3092000000000006	102.41940000000001	0.9000945802175545	16.391764974851394	6.333127727153178	2.9641534134439875	3.1508090230256034	70.14	5.163631691326955	4.2021992377368385	0.04330384201770263	1.9374518334718686e-7	38.	0.040483803949086676	0.0003037930638109556	1.	0.04974775892774619	0.00031760211164282346	1.	0.038893990045324685	7.358996115185952e-7	74.	2	3	6	4	2	3	1	5
C(c1c([H])c([H])c(C([H])([H])OC([C@@]2([H])C([H])([H])[C@]3(c4c([H])c([H])c([H])c([H])c4N([H])C3=O)C([H])([H])[N+]2([H])[H])=O)c([H])c1Br)#N	427.28	83.38798615326913	1.589780000000001	100.60009999999997	0.9733079744465688	17.710307654724676	6.798780562925832	3.009215740755665	4.520356364467122	95.8	5.218668705624844	4.143672597397785	0.04079119010753294	2.0109782311396287e-7	302.	0.0141223777469695	0.00028860272616568086	6.	0.025884637044874034	0.0002973478171378715	1.	0.03962150252336406	7.296702911822264e-7	82.5	2	3	1	2	2	9	1	1
C([C@]1(c2c([H])c([H])c([H])c(-c3c([H])c([H])c([H])c(Cl)c3[H])c2[H])[N+]([H])=C(N([H])[H])C([H])([H])C([H])([H])O1)([H])([H])[H]	301.79	2.973353334354961	2.0378	84.96610000000004	0.9432555300478719	14.112237163246272	5.507512775175046	2.940432056634021	3.5639513067361426	49.22	5.163631691326955	4.295383237103888	0.02554383548757147	1.964235669701972e-7	361.	0.044867172784865794	0.00029799539074929616	1.	0.05189290329595457	0.00031509757020227236	3.	0.04012094264037541	7.260598113551399e-7	91.	1	1	1	1	2	3	1	5
[C@@]1(C([H])([H])[H])(C(C(C([H])([H])[H])(C([H])([H])[H])[H])([H])[H])N([H])/C(=N\[H])N(C(c2c([H])c([H])c(C(N(C(=O)N(c3c([H])c([H])c(C#N)c([H])c3[H])[H])[H])([H])[H])c([H])c2[H])([H])[H])C1=O	432.53	-46.3424204484917	3.551350000000002	122.72980000000005	0.9616086880751245	21.375021650003774	9.518233445545121	5.43378694966971	3.4566788989261745	121.11000000000001	5.22861423950445	4.226068519047893	0.02587380434469516	1.950552279061702e-7	351.	0.01498510531174055	0.00026238311407371265	91.	0.008090676169071415	0.0002527288660493371	339.	0.035525907104499994	7.723874573545575e-7	41.	1	1	3	5	1	6	1	1
c12c([H])c([H])c(Cl)c([H])c1nc(N([H])[H])n2[C@@](C(C([H])([H])[H])([H])[H])(C(C(N(C([C@]1([H])C([H])([H])C([H])([H])C([H])([H])C([H])([H])C1([H])[H])([H])[H])[H])=O)([H])[H])[H]	362.9	-37.50982959066394	4.309600000000003	102.68510000000005	0.8213788287515763	18.053450642093914	8.085923746290428	4.26536888239591	2.92111010341236	72.94	5.18256728997068	4.295383237103888	0.044164350973239216	1.918923228257606e-7	67.	0.011790840471954457	0.000291343522580337	1.	0.032027557293677525	0.00032384378115714606	1.	0.03632233320779466	7.661754970946625e-7	45.	2	3	2	8	1	1	1	1
C(Oc1c([H])c([H])c([C@@]2(c3c([H])c(-c4c([H])nc([H])nc4[H])c([H])c([H])c3[H])C([H])([H])C([H])([H])C(N([H])[H])=[N+]2[H])c([H])c1[H])([H])([H])[H]	345.43	79.77962594997705	1.6274000000000004	100.63310000000001	0.9786364882467177	16.268821771756578	6.594963937347946	2.8141224393431847	3.6037362041077143	75.	5.189787573101513	4.3300405961318855	0.04127046569973108	1.9901142696324731e-7	126.	0.03070193279232779	0.0002757860102727481	1.	0.050422299559193	0.0003157337315227571	1.	0.039175671276844945	7.336165093059253e-7	78.	2	3	1	2	2	3	1	5
c12c([H])c([H])c(Cl)c([H])c1nc(N([H])[H])n2[C@@](C(C([H])([H])[H])([H])[H])(C(C(N([C@@]1([H])[C@]2([H])C([H])([H])[C@@]3([H])C([H])([H])[C@@]([H])(C2([H])[H])C([H])([H])[C@]1([H])C3([H])[H])[H])=O)([H])[H])[H]	400.95	-6.935646113755835	4.554000000000003	112.07610000000007	0.848308319013453	18.289478177720103	6.941628926223521	3.0789073853877658	4.330611006201124	72.94	5.221393956373618	4.312711916617887	0.02395067787407124	1.9521219495534859e-7	147.	0.027584595061957613	0.00030430358515369505	163.	0.03206371932774653	0.00032364247888484884	1.	0.034770169348636366	7.863001354795134e-7	36.	5	5	2	3	1	1	1	1
N(c1nc([H])c([H])c([H])c1N(C(c1c([H])c([H])c([H])c(-c2c([H])c([H])c3c([H])c([H])n([H])c3c2[H])c1[H])([H])[H])[H])([H])[H]	314.39	59.59018437330158	4.424200000000003	99.71080000000002	0.9548861219437725	14.330389548880873	6.083730365543011	2.815482587807412	2.202296075929347	66.72999999999999	4.535305535266978	4.3300405961318855	0.02071541240785775	1.987285433594991e-7	146.	0.027554555925242412	0.0003057043202249832	160.	0.007756596027056164	0.00025410926295153254	1.	0.040717338717086334	7.159477358152855e-7	109.	2	5	2	3	1	6	1	1
[C@@]12(c3c([H])c([H])c([H])c(-c4c([H])nc([H])c(Cl)c4[H])c3[H])[C@@]([H])(C([H])([H])C([H])([H])C([H])([H])C1([H])[H])OC(N([H])[H])=N2	327.81	31.37210599307628	3.884800000000002	91.32440000000004	0.9608047043516321	14.517720418011233	5.532151847815538	2.470134067892279	3.589325115329645	60.5	5.214173673242785	4.312711916617887	0.042639818126359426	1.9580931804929935e-7	109.	0.03185430160014889	0.00028019983776296525	1.	0.024832280627737468	0.000297520167498617	1.	0.04001183470393826	7.267933079779375e-7	91.	2	3	1	2	2	8	1	1
C(c1c([H])c([H])c(C([H])([H])OC([C@@]2([H])C([H])([H])[C@]3(c4c([H])c([H])c([H])c([H])c4N([H])C3=O)C([H])([H])[N+]2([H])[H])=O)c([H])c1[H])#N	348.38	85.97071470981454	0.827280000000002	92.90009999999998	0.9737990112214218	16.306643271493275	6.28199367091336	2.627843168450166	4.307067220764089	95.8	5.185292540719454	4.18487055822284	0.02658947202372951	2.014310574484638e-7	365.	0.03333168234471139	0.0002735224343846273	2.	0.027437198854267646	0.0003019436541946521	0.	0.039374367931369836	7.323415963435649e-7	88.5	1	1	5	4	2	10	1	1
O=c1n(C([H])([H])[H])c(N([H])[H])nc([C@@]2([H])C([H])([H])[C@@]2([H])c2c([H])c([H])c(-c3c([H])c([H])c([H])c(C([H])([H])[H])c3[H])c([H])c2[H])c1[H]	331.42	15.05301453784627	3.609020000000001	100.6044	0.9348564536623084	15.63628869325328	5.883612780758614	2.954527246945418	3.1090722150842565	60.91	5.211448422494011	4.260725878075891	0.006094814937120422	1.9337482834721668e-7	300.	0.01790512730143697	0.00030212167423575396	1.	0.049828882171095844	0.000317547703133826	1.	0.03887566140674428	7.357182375722476e-7	66.	1	5	2	3	2	3	1	5
O=C1N(C([H])([H])[H])/C(=N/[H])N([H])[C@](C([H])([H])[H])([C@]2([H])C([H])([H])[C@]2(c2c([H])c([H])c([H])c([H])c2[H])[H])C1([H])[H]	257.34	-30.173873180207927	1.9352699999999996	73.94440000000004	0.9195000765967276	11.026024187452759	4.082978421011898	2.009002396787352	4.514217541625759	56.190000000000005	5.214173673242785	4.295383237103888	0.044714694611651215	1.9052872892775425e-7	23.	0.016349976390089505	0.0002636463208829148	1369.	0.011915035764803388	0.00026387700063349145	527.	0.03934274789649083	7.345439106677077e-7	88.	2	3	2	5	3	2	1	1
c1([H])c([H])c([H])c2c(c1[H])[C@@]1(C(=O)N2[H])C([H])([H])[C@@](C(=O)O[C@]2([H])c3c([H])c(Br)c([H])c([H])c3SC([H])([H])C2([H])[H])([H])[N+]([H])([H])C1([H])[H]	460.37	61.7086342862551	2.755000000000002	110.26309999999998	0.9427747334994007	18.214595595679288	6.897897986408679	2.875928081306813	4.898434706138686	72.01	5.197007856232346	4.3300405961318855	0.04131154152823003	1.9945145380662673e-7	204.	0.03580005018725017	0.00028687626537799945	1.	0.027874895400940698	0.00030890965959513465	1.	0.0381923491893283	7.462358000655195e-7	66.	2	3	3	5	2	6	1	5
c1(C([H])([H])[H])c([H])c([H])c(N([H])c2c([H])c(-c3c([H])c([H])c([H])c([H])c3[H])nc([H])n2)c([H])c1N(S(C([H])([H])[H])(=O)=O)[H]	354.43	26.931688031182084	3.567120000000002	100.39620000000004	0.9861128387154727	16.911386835826608	6.900614220660476	4.542725721595483	2.091196414941539	83.97999999999999	5.185292540719454	4.254185276278834	0.04263591388755982	1.9555942517499043e-7	76.	0.01801700719064142	0.0002452469303166872	1.	0.018109056547262223	0.0002853650352576412	2069.	0.040584370300682376	7.205472700625579e-7	117.	2	3	7	1	1	6	1	5
C(Oc1c([H])c([H])c([H])c(-c2c([H])c([H])c([H])c(C(C(c3c([H])c([H])c([H])c(N([H])[H])n3)([H])[H])([H])[H])c2[H])c1[H])([H])([H])[H]	304.39	29.77191295164236	4.124600000000002	94.48740000000004	0.9197524914208852	15.099816304393963	6.966492065653314	3.8880103410676408	1.9478920117798033	48.14	5.0660872907618675	4.243397198561892	0.04282225901622298	1.9492041564820355e-7	57.	0.015275605684798996	0.00029938174977934076	1.	0.01200091395774859	0.00026389553934720014	9.	0.03991512158781769	7.249534036199824e-7	78.	2	3	2	3	4	2	1	1
C([C@@]1(OC([C@@]2([H])C([H])([H])[C@]3(c4c([H])c([H])c([H])c([H])c4N([H])C3=O)C([H])([H])[N+]2([H])[H])=O)C([H])([H])C([H])([H])C([H])([H])C([H])([H])C1([H])[H])#N	340.4	71.00118057039717	0.9818800000000019	89.46809999999999	0.9819448922691912	16.09870488621181	5.850608875184908	2.5038839928903203	4.86145873670784	95.8	5.1564114081961225	4.27805455758989	0.026853258654063634	2.0022265292047188e-7	330.	0.017316975012333986	0.0002889076931398857	87.	0.0072698885466726025	0.00025276164044596666	0.	0.03705999676650362	7.563867405404383e-7	58.	1	1	1	3	1	1	1	5
c1([H])c2c(c([H])c(Cl)c1[H])nc(N([H])[H])n2C(C(C(C(=O)N(C([H])([H])[H])[C@@]1([H])C([H])([H])C([H])([H])C([H])([H])C([H])([H])C1([H])[H])([H])[H])([H])[H])([H])[H]	348.87	22.570050284044516	3.843200000000003	98.03240000000004	0.7062569539187984	17.085370390052077	7.428272683680537	3.664791978266842	2.3289246591936372	64.15	5.1925128238502865	4.236856596764835	0.0427713566904423	1.954428387948784e-7	100.	0.012756612314828653	0.00029145861169496175	32.	0.03247658607465645	0.0003247943212948384	2.	0.03723485190938271	7.572252540680034e-7	63.	2	3	2	3	1	1	1	1
O=C([O-])[C@](C(c1c([H])c([H])c([H])c([H])c1[H])([H])[H])(/[N+](=C1\N([H])C(C([H])([H])[H])(C([H])([H])[H])C([H])([H])c2c1c([H])c([H])c([H])c2[H])[H])[H]	322.41	60.64914630981944	-0.20069999999999855	91.37340000000005	0.8293382412502676	16.24527421754316	6.475897712355592	3.6452127618586494	3.74394130477363	66.13	5.1554559390806345	4.312711916617887	0.04191982951866759	1.9728257915175814e-7	90.	0.008105191608804657	0.00022691414566998323	0.	0.05034643511301021	0.0003158680536440311	1.	0.037864026886473064	7.44055923243191e-7	59.5	2	3	2	5	2	3	1	5
c12c(c([H])c([H])c(Br)c1[H])OC(C([H])([H])[H])(C([H])([H])[H])C([H])([H])[C@]21C(=O)N(C([H])([H])[H])C(N([H])[H])=N1	338.2	-23.164204480621525	1.9922	79.53640000000001	0.8974897359695426	13.424313785563017	3.973963020068231	1.741434100480878	3.7650142449224617	67.92	4.831357510710957	4.117510190209558	0.024287276153661847	1.9405303395189524e-7	191.	0.020823451998630768	0.0002451411628626953	2.	0.0024861371081621366	0.00023143140277532735	3.	0.0407669692549322	7.210886708316749e-7	134.5	5	5	7	6	1	6	1	1
c1([H])c([H])c([H])c(C2(c3c([H])c([H])c([H])c([H])c3[H])[N+]([H])=C(N([H])[H])N3C2=NC([H])([H])C([H])([H])C3([H])[H])c([H])c1[H]	291.38	-52.14419117394485	0.44330000000000186	87.44610000000003	0.7604281234280943	13.071475776677282	4.9827877328839705	1.7664012651367231	3.2722724696127923	55.59	4.523322946818103	4.30617131482083	0.04512289850491176	1.8969095026087234e-7	20.	0.01888997952314747	0.00029580902884796293	1.	0.036523197303280165	0.00031702430225587273	1.	0.040156037662915645	7.252125960725386e-7	91.	2	3	2	5	4	4	1	5
C(Oc1c([H])nc([H])c(-c2c([H])c([H])c([H])c(C(N(c3c([H])c([H])c([H])nc3N([H])[H])[H])([H])[H])c2[H])c1[H])([H])([H])[H]	306.37	82.18591217502097	3.3465	92.20110000000003	0.8973267016341626	14.84056715861261	6.786939289084619	3.5758244228284974	2.115752861377967	73.06	5.199733106981119	4.295383237103888	0.041409117531007233	1.9868260071911902e-7	123.	0.015630442363441095	0.00029672704915358197	1.	0.007664466953572545	0.00025324931512289933	340.	0.040840409940924444	7.160400123158882e-7	91.	2	3	2	8	1	6	1	5
N(C1=N[C@](C([H])([H])[H])(c2c([H])c([H])c(OC([H])([H])[H])c([H])c2[H])C([H])([H])C([H])([H])S1)([H])[H]	236.33	-26.02621858164135	2.362	69.04340000000003	0.9451947866817766	11.329108254259769	4.373951251529715	2.1641029468625983	2.9087038539599988	47.61	5.199733106981119	4.3300405961318855	0.028984439060108752	1.9133234885828237e-7	40.	0.022808205762340106	0.00024877732998900503	11.	0.053135756225665284	0.00031587534249598456	13.	0.04121592417453761	7.187512128926717e-7	158.	1	1	7	6	2	9	1	1
O=C1N(C([H])([H])[H])C(N([H])[H])=N[C@](C([H])([H])[H])(C(C(c2c([H])c([H])c([H])c([H])c2[H])([H])[H])([H])[H])C1([H])[H]	245.33	-66.2905769822517	1.5546999999999997	72.17740000000003	0.9403485330454541	12.612616536532622	4.801804059741028	2.6959532537342836	2.947387419988196	58.69	5.214173673242785	4.3300405961318855	0.029699238092525154	1.9023828381668458e-7	213.	0.01612499092356049	0.000269431699923378	1.	0.05152671031184321	0.0003166212395204764	3.	0.039816945018409926	7.289676433132162e-7	89.5	1	1	3	5	2	10	1	5
[C@@]1(C([H])([H])[H])(C(C(C([H])([H])[H])(C([H])([H])[H])[H])([H])[H])N([H])/C(=N\[H])N(C(c2c([H])c([H])c(C(N(C(=O)N(C(C(C(C([H])([H])[H])([H])[H])([H])[H])([H])[H])[H])[H])([H])[H])c([H])c2[H])([H])[H])C1=O	387.53	-103.50868315069343	2.9572700000000003	110.86080000000007	0.9374361499253885	20.171661836598886	9.572566453550591	5.711436624687743	3.488437415517507	97.32000000000001	5.22861423950445	4.161001276911784	0.00014106775833536072	1.756059822875062e-7	45.	0.035941472751795385	0.0002857235892060397	1.	0.016855525467849942	0.0002819474001616672	1238.	0.03361527278094599	7.956690144207053e-7	23.5	4	4	3	5	4	1	1	1
c1([H])c([H])c([H])c(C([H])([H])OC([C@@]2([H])C([H])([H])[C@]3(c4c([H])c([H])c([H])c([H])c4N([H])C3=O)C([H])([H])[N+]2([H])[H])=O)c([H])c1[H]	323.37	93.20887057954978	0.9556000000000024	88.18509999999999	0.9735508077048662	14.902363909258659	5.760949153548595	2.3745848672643772	4.164333216609128	72.01	5.175347006839847	4.243397198561892	0.04105267042550613	1.9985786460877256e-7	171.	0.03312190433446173	0.00027496914095595927	1.	0.027826574053872618	0.00030915979149251913	1.	0.03926079979633883	7.335018920681306e-7	78.	2	3	1	2	2	6	1	5
N(c1c([H])c([H])c([H])c(C(C(c2c([H])c([H])c3c([H])c([H])n([H])c3c2[H])([H])[H])([H])[H])n1)([H])[H]	237.31	1.0703996837295056	2.930300000000001	74.35610000000001	0.9451877663320309	10.838380862257573	4.528371949089405	2.202602216098053	2.3065506944969947	54.7	4.368376809690947	4.312711916617887	0.005662469860563421	1.8958904714631687e-7	392.	0.021684364206669658	0.000246990243761892	2.	0.0035493945119453993	0.00022756662190687212	86.	0.04217560758678844	7.115285411886085e-7	303.	4	4	7	8	3	2	1	13
c1([H])c([C@]23C([H])([H])C([H])([H])OC([H])([H])[C@@]2([H])OC(N([H])[H])=N3)c([H])c([H])c([H])c1-c1c([H])nc([H])nc1[H]	296.33	18.060011727105678	1.4726999999999997	81.07740000000004	0.9677877338934777	13.21084808360269	5.064914804917613	2.0337943692084903	3.786290301591497	82.62	5.189787573101513	4.312711916617887	0.027886583532652286	1.9581896602813523e-7	191.	0.014907534363384628	0.0002768923950438721	2.	0.01583177648996059	0.0002829278042176121	1.	0.04086787190594978	7.1982839291113e-7	120.	1	1	3	5	4	1	1	22
C([C@@]1(c2c([H])c([H])c([H])c(-c3c([H])c([H])c([H])nc3[H])c2[H])N=C(c2c([H])c([H])c([H])c([H])c2[H])C(N([H])[H])=[N+]1[H])([H])([H])[H]	327.41	85.11361449185637	1.8620000000000008	100.16110000000002	0.948424879944469	15.26898251541231	5.981520781111515	2.8258241489743527	3.3745203766428915	65.24	4.5507948261927424	4.27805455758989	0.022232918837486362	1.9839449869913893e-7	78.	0.031174870865815652	0.00027475825066042856	0.	0.027726865262280468	0.0003040599674120127	13.	0.03985202152926106	7.266834530544323e-7	84.	6	6	1	2	2	2	1	5
N(c1nc([H])c([H])c([H])c1N(C(c1c([H])c([H])c([H])c(-c2c([H])c([H])c([H])nc2[H])c1[H])([H])[H])[H])([H])[H]	276.34	65.57599037101375	3.337900000000001	85.64910000000003	0.9103309714909047	13.119272753143168	6.048594425735942	3.173206448700453	1.9747523052956932	63.83	4.565235392454408	4.271513955792832	0.005986004749529944	1.9510021319692354e-7	273.	0.020470254000338618	0.0002477241617670463	0.	0.00791475614929243	0.0002530338951141007	750.	0.041811353449315865	7.12864567850806e-7	259.5	1	5	7	1	1	6	1	7
c1([H])c([H])c([H])c2c(c1[H])[C@@]1(C(=O)N2[H])C([H])([H])[C@@](C(=O)OC2([H])C([H])([H])C([H])([H])OC([H])([H])C2([H])[H])([H])[N+]([H])([H])C1([H])[H]	317.36	59.83631339193078	-0.06559999999999763	81.8801	0.9847230129881258	14.658349024845199	5.615486551196895	2.420018074520824	4.581602698304113	81.24000000000001	5.199733106981119	4.243397198561892	0.027151580300065023	1.9923114263014627e-7	320.	0.04342086387068414	0.0003028386572354586	87.	0.03592886169279518	0.00031890745527256975	1.	0.03818217368736552	7.48260481445759e-7	63.5	1	1	6	4	4	4	1	1
N(c1nc(C(C(c2c([H])c([H])c3c([H])c([H])n([H])c3c2[H])([H])[H])([H])[H])c([H])c(=O)n1[H])([H])[H]	254.29	-68.16564357938564	1.6185999999999998	74.97680000000001	0.9333869520065212	11.525892688251982	4.605309060447998	2.4940967468693476	2.6880254470210208	87.56	5.0309413442231925	4.260725878075891	0.04586313087150623	1.8892079540716453e-7	25.	0.01073429954335916	0.0002283238454463044	1.	0.008691247464957629	0.00025485641355373165	371.	0.04280505945336214	7.086644863422637e-7	352.5	2	3	5	4	1	5	1	13
c1(OC(C(C(C([H])([H])[H])([H])[H])([H])[H])([H])[H])c([H])c([H])c(C(SC(N([H])[H])=[N+]([H])[H])([H])[H])c([H])c1Cl	273.8	-2.8351079807344743	1.8259000000000003	74.26980000000003	0.9406581508801517	14.191996280223185	7.454794943152667	5.3260538403375355	2.7046731284853998	60.84	5.214173673242785	4.3300405961318855	0.005492597195889775	1.898550610511843e-7	188.	0.023729095433471074	0.0002501022023357188	265.	0.05623696087018568	0.00031668383631282005	40.	0.040491292865951906	7.221754814202302e-7	96.	4	1	7	8	2	9	1	5
c1([H])c([H])nc(N([H])[H])c(C(C(c2c([H])c(C([N@@+](C(c3oc([H])c([H])c3[H])([H])[H])(C([H])([H])[H])[H])([H])[H])c([H])c([H])c2[H])([H])[H])([H])[H])c1[H]	322.43	14.572137842531497	2.2569	95.50210000000004	0.9268062856106429	16.274207510527287	7.793960540371407	4.459072135208432	3.577944885898388	56.489999999999995	5.1564114081961225	4.254185276278834	0.0430944635226703	1.9425053940383863e-7	55.	0.005481612632659812	0.00021758882987161918	0.	0.01119743748101225	0.00026627133967663925	4.	0.03823122847953825	7.436497885431827e-7	63.5	2	3	2	7	3	2	1	1
N(c1nc([H])c([H])c([H])c1N(C(c1c([H])c([H])c([H])c([H])c1[H])([H])[H])[H])([H])[H]	199.26	39.72846538313728	2.2759	62.418100000000024	0.9487424778453581	9.522159782005515	4.460784585327243	2.465042169681875	1.667076825097622	50.94	4.429532501868343	4.27805455758989	0.006189533662522132	1.9092665339119688e-7	77.	0.023034349815395986	0.00024532248006126805	9.	0.004085454653761235	0.0002383005051992114	289.	0.04340386856284972	6.982221170234233e-7	202.	1	5	7	8	1	6	1	15
C1(=N\[H])\N([H])[C@@](C(C(C([H])([H])[H])(C([H])([H])[H])[H])([H])[H])(C([H])([H])[H])C(=O)N1C(c1c([H])c([H])c([H])c(Cl)c1[H])([H])[H]	293.79	-29.02439611510362	3.011370000000001	80.72440000000005	0.9626638773206132	13.433853515940244	5.444482893800028	2.9554785009060263	3.6624098492462647	56.190000000000005	5.235834522635283	4.295383237103888	0.028666468132880103	1.924777619681813e-7	81.	0.0021617503079091635	0.00021572435485243198	11.	0.030864450732760625	0.000316055745524289	130.	0.03896476156459397	7.356083738714848e-7	66.	1	1	2	8	1	1	1	5
Fc1c([H])c([H])c(C([C@@]2([H])C([H])([H])C([H])([H])[N+]([H])([H])C([H])([H])C2([H])[H])([H])[H])c([H])c1[H]	194.27	30.983875627290747	1.3416000000000001	54.48740000000003	0.9878544666244654	9.65688257344214	4.557591121317941	2.548237505781114	3.2954929684313505	16.61	5.035436376605251	4.27805455758989	0.04365019718883646	1.9287269306566637e-7	23.	0.010934661700121601	0.00022598719757606546	12.	0.042336434924298214	0.00031656574386391446	262.	0.04087517683320536	7.188013269072495e-7	91.	2	3	2	5	6	8	1	5
O=c1n(C([H])([H])[H])c(N([H])[H])nc([C@@]2([H])C([H])([H])[C@@]2([H])c2c([H])c([H])c([H])c([H])c2[H])c1[H]	241.29	-29.03026886004993	1.6335999999999995	70.43140000000002	0.8727198110499056	11.01700633563247	3.978426224070977	1.7947556272840839	3.1538249461014924	60.91	5.214173673242785	4.271513955792832	0.029128532468624364	1.9097281966246476e-7	25.	0.019428950509225502	0.00024821185889791376	2.	0.0021914019063223834	0.00023227243148634104	4.	0.04178632040014702	7.181808192575877e-7	265.	1	1	7	8	3	6	1	13
C1(=N\[H])\N([H])C(C([H])([H])[H])(C([H])([H])[H])C(=O)N1C(c1c([H])c([H])c([H])c(Cl)c1[H])([H])[H]	251.71	-41.88367735841403	1.9851699999999997	66.94340000000003	0.9731755203299163	10.594325580249754	4.035866968245453	2.2644631117604095	3.189870371046858	56.190000000000005	5.22861423950445	4.347369275645884	0.026407961059332928	1.9212709537511218e-7	149.	0.014603060563571675	0.00023330739080215182	66.	0.03160933595138345	0.0003167025028459949	14.	0.04206271098925285	7.152635817825227e-7	312.	1	1	5	4	1	1	1	13
c1(Cl)c([H])c([H])c2c(c1[H])nc(N([H])[H])n2C(C(C(O[H])([H])[H])([H])[H])([H])[H]	225.68	-17.243695749028063	1.6543	60.85820000000002	0.9852200715267518	10.26433036495087	4.08214209262123	1.9096996884761113	2.1325990528698515	64.07000000000001	5.214173673242785	4.3300405961318855	0.006358454300962658	1.9069532023935062e-7	190.	0.010341851273775854	0.00022346730144543698	19.	0.008473100157178807	0.00025273237221266556	56.	0.04390927819016053	6.977797346622781e-7	183.	1	5	2	5	1	6	1	15
N(c1nc2c([H])c([H])c([H])c([H])c2nc1N1C([H])([H])C([H])([H])C([H])([H])C1([H])[H])([H])[H]	214.27	79.817705091932	1.8122	65.39740000000002	0.9745859042118618	9.390577884521125	3.627821656658941	1.4642993985297392	2.03251574212411	55.04	4.330598867952108	4.323499994334829	0.02483775439576478	1.979120360106542e-7	114.	0.005408098107738599	0.0002237926898853674	6.	0.008589717715562606	0.0002494399823132294	37.	0.04293981684222058	7.088669329170866e-7	332.5	1	1	2	8	1	1	1	15
c1([H])nc(N([H])[H])c(C(C(c2c([H])c([H])c([H])c(Cl)c2[H])([H])[H])([H])[H])c([H])c1[H]	232.71	4.310333779856412	3.102400000000001	67.50940000000003	0.9716899743286994	10.960728834918473	4.991946080806171	2.7351073222488838	1.8699989770205718	38.91	5.14919112506529	4.27805455758989	0.02369532451421591	1.9524523380821536e-7	387.	0.02283059909470695	0.000246099787493072	11.	0.003765999421281865	0.00022040543127410398	2.	0.043363265920134966	7.043205841916653e-7	310.	6	6	7	8	2	5	1	15
N(c1nc([H])c([H])c2c([H])c([H])c([H])c([H])c12)([H])[H]	144.18	8.308422644630662	1.817	46.155400000000014	0.9332632755826649	6.160248407637458	2.234974333040861	0.9232172685828138	1.6762897593741517	38.91	3.2129602716412156	3.3766244470275018	0.044668344062401596	1.9420919291908387e-7	172.	0.007752983439112011	0.0002270667367836229	701.	1.	0.0005341241038629235	583490.	0.04606554743589802	6.802984877644915e-7	113.	2	3	2	8	2	3	1	15
N(c1c([H])c([H])c2c([H])c([H])c([H])c([H])c2n1)([H])[H]	144.18	-2.3188762915073915	1.817	46.155400000000014	0.9716705765495005	6.160248407637458	2.234974333040861	1.02612164813026	1.672983990143381	38.91	3.711817689608051	3.775522851683929	0.02670735672831338	1.944094668044469e-7	400.	0.02812122481434637	0.0002515597246566495	1289.	0.9061807955902387	0.00051883856424687	511634.	0.025434484385899424	6.301884200357065e-7	15.	4	1	7	8	2	3	1	15
C(c1c([H])c([H])c(C([H])([H])[H])c(OC([C@@](O[H])(C([N+]2([H])C([H])([H])C([H])([H])OC([H])([H])C2([H])[H])([H])[H])[H])([H])[H])c1[H])([H])([H])[H]	266.36	145.72736894808378	-0.04175999999999891	73.80050000000006	0.9902442230348544	14.312082528484643	6.89100014515895	4.492246261419282	4.007726373418234	43.129999999999995	5.197007856232346	4.3300405961318855	0.02605139756578423	2.0356842319848273e-7	340.	0.04636161757985777	0.0002808549391175126	4418.	0.06040047822363717	0.0003183954261697876	3563.	0.03780585322368284	7.502049935144779e-7	65.	1	1	5	4	2	5	1	1
O=c1c([H])c(C(C(C([H])([H])[H])([H])[H])([H])[H])nc(N([H])[H])n1[H]	153.18	-121.58900123365078	0.3045999999999993	43.26510000000001	0.9616417335970869	7.783305785123966	3.184224342962911	2.0696669060565647	2.706151105527999	71.77	4.275254553039143	3.775522851683929	0.033502214614513776	1.916821321707167e-7	2561.	0.8931430685839666	0.00044301450573946017	449717.	0.0667923169801686	0.00034073952877321435	77880.	0.0446935354070527	6.917983158861798e-7	162.	3	5	1	2	1	6	1	15
C(N([C@]([C@@](C([N+]([C@@]1([H])C([H])([H])C([H])([H])C([H])([H])c2c1c([H])c([H])c([H])c2[H])([H])[H])([H])[H])(O[H])[H])(C(c1c([H])c([H])c([H])c([H])c1[H])([H])[H])[H])[H])(=O)c1c([H])c(N(C(C([H])([H])[H])([H])[H])[H])c([H])c(N2S(=O)(=O)C([H])([H])C([H])([H])C([H])([H])C2([H])[H])c1[H]	591.8	68.2766233251037	3.391400000000002	167.29289999999963	0.9122854899019749	30.070717891070995	13.715282815410255	7.320739375268303	4.212900930636501	115.35	5.204228139363178	4.295383237103888	0.0410592465916996	1.9929099761447658e-7	71.	0.035024755808374594	0.00029130804666899224	0.	0.050114697062449746	0.00031571879540971773	1.	0.029163524874370808	8.528384596031743e-7	10.	2	3	6	1	2	3	1	8
c1(N2C([H])([H])C([H])([H])[C@]3([H])[C@](c4c(F)c([H])c(F)c([H])c4[H])(C2([H])[H])N=C(N([H])[H])O3)c(C#N)c([H])c([H])c([H])n1	355.35	7.354083675750466	2.05058	90.31340000000003	0.9412037492648644	16.268821771756578	5.948648814797415	2.438039226225019	3.7910476924642733	87.53	5.206953390111952	4.312711916617887	0.0431585527425274	1.9463839335455965e-7	96.	0.04225531347945663	0.00030233456529171434	2.	0.015916022797460787	0.0002819048418528194	1.	0.040465988447865336	7.212290897656149e-7	113.	2	3	6	4	4	1	1	1
Clc1c([H])c([H])c2c(c1[H])C([H])([H])C(C([H])([H])[H])(C([H])([H])[H])[N+]([H])=C2N([C@](C(=O)[O-])(C(c1c(Br)sc([H])c1-c1c([H])nn([H])c1[H])([H])[H])[H])[H]	507.8	105.10043073438756	1.6667999999999992	119.5421	0.900011943774633	21.08654927907059	8.168339073875416	4.30742060852211	4.560967762998208	94.81	5.206953390111952	4.27805455758989	0.0258998482562578	2.0371116893060311e-7	299.	0.04131498080161898	0.0003000262503459665	1.	0.025123530944588232	0.0002969349525186278	0.	0.03834443299318164	7.406968475942166e-7	66.	1	1	6	4	2	9	1	1
[C@]12(c3c(c([H])c([H])c([H])c3[H])N([H])C1=O)C([H])([H])C([H])([H])[N+]([H])([H])C2([H])[H]	189.24	23.175937206955588	-0.1564000000000002	53.02610000000001	0.9381636029377672	7.999578911810271	2.575661155212491	0.8260336825271892	4.522004175936107	45.71	4.250868452897871	3.7581941721699303	0.006262896435997499	1.9362846778193946e-7	316.	0.023295398495056796	0.00024646977954188935	29.	0.05209235891828626	0.00031826806663363505	11.	0.0426033635124987	7.109660108479194e-7	345.5	5	5	7	6	2	3	1	13
C([H])([H])([H])[C@@](N([H])C(=O)c1c([H])c(C(=O)N([H])[C@@](C([H])([H])c2c([H])c([H])c([H])c([H])c2[H])([C@@](O[H])(C([H])([H])n2c([H])c([H])c([H])n2)[H])[H])c([H])c(N(C([H])([H])[H])S(C([H])([H])[H])(=O)=O)c1[H])(c1c([H])c([H])c(F)c([H])c1[H])[H]	607.7	82.291729739412	3.3112000000000053	161.60399999999996	0.8833332548839976	31.38708029643168	13.616148427734919	8.490922890541382	3.628988071841251	133.63000000000002	5.178072257588621	4.3300405961318855	0.040703574280655186	2.0014616683886608e-7	72.	0.0388180584207365	0.0002928721412029563	1.	0.0077410494134606675	0.00025394648431365104	1.	0.03244675368031792	8.073455527773898e-7	21.	2	3	6	8	1	6	1	1
c1([H])c([H])c(F)c([H])c([H])c1[C@@]([H])(C([H])([H])[H])N([H])C(=O)c1c([H])c(C(=O)N([H])[C@@]([H])(C([H])([H])c2c([H])c([H])c([H])c([H])c2[H])[C@@]([H])(O[H])C([H])([H])n2c([H])c(C(C([H])([H])[H])=O)nn2)c([H])c(N(C([H])([H])[H])S(C([H])([H])[H])(=O)=O)c1[H]	650.7	154.79267280697735	2.9088000000000056	169.40349999999987	0.9286043322153975	33.93332188811342	14.432780111792441	8.8228254631611	3.8032231450679213	163.58999999999997	5.22861423950445	4.295383237103888	0.03890147762929153	2.0519004351445165e-7	130.	0.03837944979697482	0.0002866029454806964	1.	0.03206819832669195	0.00032267414198503897	1.	0.03213468746669093	8.159754946239455e-7	21.	2	3	2	7	1	1	1	1
c1([H])c([H])c([H])c([H])c([H])c1[C@@](C([H])([H])[H])(N(C(=O)c1c([H])c(C(=O)N([C@@](C(c2c([H])c([H])c([H])c([H])c2[H])([H])[H])([C@](O[H])(C([N+](C(C([C@]2([H])C([H])([H])C([H])([H])[N@+](C(c3c([H])c([H])c([H])c([H])c3[H])([H])[H])([H])C([H])([H])C2([H])[H])([H])[H])([H])[H])([H])[H])([H])[H])[H])[H])[H])c([H])c(N(C([H])([H])[H])S(C([H])([H])[H])(=O)=O)c1[H])[H])[H]	742.	169.55698633013407	2.7240000000000046	209.2620999999994	0.9638522413694833	39.65292511548063	18.976846870726582	11.980828444840478	4.751872544754728	136.86	5.22861423950445	4.295383237103888	0.03884982115426723	2.0500409695963058e-7	51.	0.047269244168947074	0.0002931951253045541	1.	0.0496792460960481	0.000317282608470548	1.	0.015142985173604264	8.231008183268336e-7	0.	2	3	2	3	2	3	1	15
Clc1c([H])c([H])c2c(c1[H])C([H])([H])C(C([H])([H])[H])(C([H])([H])[H])[N+]([H])=C2N([C@@](C(C1([H])C(c2c([H])n([H])nc2[H])=C([H])S[C@]1(C(C(C([H])([H])[H])([H])[H])([H])[H])[H])([H])[H])(c1n([H])c(=O)c([H])c([H])n1)[H])[H]	524.1	198.37839141689696	3.602100000000002	145.99979999999985	0.8543100362100191	24.83677433632932	10.26271865194324	5.295570202565375	5.085518591107845	100.43	5.185292540719454	4.312711916617887	0.0009188840868449477	2.065407167123889e-7	0.	0.04484381606780206	0.0002988192355839859	1.	0.049987443573789966	0.00031646011810878297	1.	0.033815365760868216	7.957063684359197e-7	28.	5	5	2	3	2	3	1	1
N(c1c([H])c(-c2nnc([C@@]([N+]([H])([H])[H])(C([H])([H])[H])C(c3c([H])c([H])c([H])c([H])c3[H])([H])[H])o2)c(Cl)c(N(S(C([H])([H])[H])(=O)=O)C([H])([H])[H])n1)(C([C@]1([H])[C@](C([H])([H])[H])([H])C1([H])[H])([H])[H])C(C(OC([H])([H])[H])([H])[H])([H])[H]	564.1	82.1236598168063	2.9894000000000016	147.53189999999978	0.8828868341887993	28.282431509124482	11.171967663300471	6.45354508767256	4.399394475589445	129.3	5.1925128238502865	4.3300405961318855	0.04064776061240753	2.0081583860802578e-7	150.	0.04086190603874176	0.0003172334970224963	1.	0.006897788697876462	0.00025361551723211684	0.	0.031905879846412105	8.162032672616788e-7	21.	2	3	1	3	1	6	1	1
c1([H])c([H])c([H])c2c(c1[H])[C@@]1(C(=O)N2[H])C([H])([H])[C@@](C(=O)OC([H])([H])[H])([H])[N+]([H])([H])C1([H])[H]	247.27	48.76546748566443	-0.6148000000000002	63.96310000000001	0.9729070384942128	11.224118240428053	3.81233057269293	1.3700160081673225	4.624585935572887	72.01	5.199733106981119	4.295383237103888	0.025125650356318235	1.9679037346456804e-7	129.	0.039823430551491824	0.0002827196581788268	72.	0.035851400057835534	0.0003192623522931833	1.	0.040913429149960254	7.21374767176294e-7	125.5	1	1	5	4	4	4	1	22
O=C1c2c([H])c(C([H])([H])[H])c([H])c(c2[H])C(=O)C([H])([H])C([H])([H])C([H])([H])/C([H])=C(\[H])C([H])([H])OC([H])([H])[C@]([C@](O[H])(C([N+](C(C([H])([H])[H])(c2oc(C(C([H])([H])[H])(C([H])([H])[H])C([H])([H])[H])c([H])n2)C([H])([H])[H])([H])[H])([H])[H])[H])([H])N1[H]	512.67	153.97011499203276	3.177920000000002	141.6018999999999	0.970553533445761	28.7565273565775	12.155958958864385	8.0861406505789	5.796177426798935	118.27000000000001	5.185292540719454	4.323499994334829	0.03879732798995017	2.0660918141633174e-7	415.	0.04510397362998345	0.00029405370878639526	1.	0.029731982994262152	0.00031723791277484664	1.	0.029977909766709183	8.487897955095625e-7	13.	2	3	1	1	1	1	1	6
c1(N2C([H])([H])C([H])([H])[C@@]3(c4c(F)c([H])c(F)c([H])c4[H])[C@@]([H])(C2([H])[H])OC(N([H])[H])=N3)c(C#N)c([H])c([H])c([H])n1	355.35	-5.1752103785342465	2.05058	90.31340000000003	0.9694644417176395	16.268821771756578	5.948648814797415	2.438039226225019	3.8396626612792417	87.53	5.22861423950445	4.364697955159882	0.043508868959291964	1.9358298906371705e-7	61.	0.042208246797565296	0.000302381258657005	2.	0.015880035870118995	0.00028225996019032887	1.	0.04045812615070367	7.213627985991134e-7	91.	2	3	6	4	4	1	1	5
N(C(=[N+]([C@](c1c([H])c([H])nc([H])c1[H])(c1c([H])c([H])c([H])c(-c2c([H])c([H])c([H])c(OC([H])([H])[H])c2[H])c1[H])[H])[H])N([H])[H])([H])[H]	333.41	-109.6506020280065	1.2006000000000014	98.85450000000002	0.9732748752093073	16.51541937092753	7.486261330061359	3.952864193574549	3.2595600763267694	88.13	5.1554559390806345	4.364697955159882	0.0055574683390855585	1.842960134512088e-7	25.	0.03872922177200462	0.00029830480201159515	2.	0.0264467936053854	0.00029826707361234415	1177.	0.03907100611020313	7.327607052675237e-7	74.	3	2	6	8	2	8	1	5
C(C(N([C@]([C@@](C([N+]([C@@]1(C2([H])C([H])=C(n3nc([H])c([H])c3[H])C([H])([H])C([H])=C2[H])C([H])([H])C([H])([H])C([H])([H])C([H])([H])C1([H])[H])([H])[H])([H])[H])(O[H])[H])(C(c1c([H])c(F)c([H])c(F)c1[H])([H])[H])[H])[H])=O)([H])([H])[H]	485.6	192.21756802436815	2.952900000000002	130.02890000000005	0.9499840661991589	25.25882856333019	11.265359818278482	6.436411138612325	4.758819896935737	83.76	5.221393956373618	4.295383237103888	0.03795026115068796	2.0816515022673566e-7	267.	0.04027082067506849	0.00029782030175131097	1.	0.05065434349527961	0.00031503975844082846	1.	0.031819987206366515	8.152377722486541e-7	15.	2	3	6	5	2	3	1	1
C(Oc1c(OC([H])([H])[H])c(C([N@+]2([H])C([H])([H])C([H])([H])[C@](N(C(C(C(C([S-])([H])[H])([H])[H])([H])[H])=O)[H])([H])C([H])([H])C2([H])[H])([H])[H])c([H])c(Br)c1[H])([H])([H])[H]	431.39	-19.085660033657533	1.4568999999999999	104.27740000000006	0.970526322883979	20.39262003057521	10.282599977483041	6.077376577300898	3.953768159253565	52.	5.187062322352739	4.312711916617887	0.028092092595570915	1.9569507914080385e-7	292.	0.029044523756664584	0.0003027293032181811	313.	0.053196371461163676	0.0003152489079846258	10.	0.0357478478035599	7.73702172633071e-7	39.	1	1	2	3	2	10	1	5
FC(F)(F)C(Oc1c([H])nc(C(=O)N(c2c([H])c([C@]3(C([H])([H])[H])C([H])([H])C(=O)N(C([H])([H])[H])C(N([H])[H])=N3)c([H])c([H])c2[H])[H])c([H])c1[H])([H])[H]	435.41	34.768482535292314	2.667	106.54360000000004	0.9896412168259394	22.064148100926406	8.2454337332371	5.297884941796058	3.1704312089108964	109.90999999999998	5.204228139363178	4.271513955792832	0.02715219470674181	1.9934931995127217e-7	374.	0.04826330747155989	0.00030931174791527864	1.	0.03560754946461362	0.00032021275746235174	1.	0.03843254509336819	7.406886182083483e-7	66.	1	1	7	1	4	4	1	5
c1([H])c(C([C@@]([C@@](C([N+]([C@]2(c3c([H])c(C(C([H])([H])[H])(C([H])([H])[H])C([H])([H])[H])c([H])c([H])c3[H])C([H])([H])C([H])([H])C([H])([H])C([H])([H])C2([H])[H])([H])[H])([H])[H])(O[H])[H])(N(C(=O)C(C([C@@](O[H])(C(=O)[O-])[H])([H])[H])([H])[H])[H])[H])([H])[H])c([H])c(F)c([H])c1F	560.68	148.93130541636182	1.9645000000000001	144.94469999999978	0.9506606308522431	31.645047988256994	13.654643269072338	8.810960892818416	4.5690279786190064	126.3	5.1681267237090145	4.230315994967778	0.005438208863111294	2.0188732142911643e-7	0.	0.006992409573105186	0.0002526534905783338	0.	0.050055304966263224	0.00031635267696865864	1.	0.02918009395584399	8.545934826991822e-7	9.	1	5	3	5	2	3	1	20
C([H])([H])([H])C([H])([H])OC(=O)c1c([H])nn(C([H])([H])[C@@](O[H])([H])[C@](C([H])([H])c2c([H])c([H])c([H])c([H])c2[H])(N([H])C(=O)c2c([H])c(C(=O)N([H])[C@](C([H])([H])[H])(c3c([H])c([H])c(F)c([H])c3[H])[H])c([H])c(N(C([H])([H])[H])S(C([H])([H])[H])(=O)=O)c2[H])[H])c1[H]	679.8	91.46995329623402	3.4879000000000064	177.5604999999999	0.9475767279983831	35.76831672109653	15.674029487707621	9.48414321547175	3.789130947029408	159.93	5.199733106981119	4.347369275645884	0.04063340118352897	2.0049064895816646e-7	59.	0.03918830166572436	0.000291923692604143	1.	0.015882161842936084	0.00028187079134197126	1.	0.031058156520027153	8.284118764440254e-7	17.	2	3	6	8	4	1	1	1
C([C@]1([H])C([H])([H])[N@@+](C(c2c([H])c([H])c(F)c([H])c2[H])([H])[H])([H])C([H])([H])C([H])([H])[N+]1([H])[H])(=O)N(C(C([S-])([H])[H])([H])[H])[H]	298.4	142.55674554358848	-2.1806999999999963	76.62280000000003	0.8945971000681578	15.282101252716993	7.613871428590611	4.469321815806273	5.461050488161172	50.15	5.206953390111952	4.347369275645884	0.022181256770635954	2.0243232992023983e-7	88.	0.04792977836222359	0.0002958591337725838	5.	0.052967451029019494	0.0003164739310400819	9.	0.038164187710069054	7.44381039721661e-7	59.	5	5	1	2	2	12	1	5
c1([H])c(C([H])([H])[C@@]([H])([C@@]([H])(C([H])([H])[N+]([H])([H])[C@]2([H])c3c(c([H])c([H])c(C([H])([H])C(C([H])([H])[H])(C([H])([H])[H])C([H])([H])[H])c3[H])O[C@@]([H])(C3([H])C([H])([H])C3([H])[H])C2([H])[H])O[H])N([H])C(C([H])([H])[H])=O)c([H])c(F)c([H])c1F	501.64	125.06166479314369	3.8273000000000033	134.5649	0.9512154267938515	26.55014171321935	10.85079145748995	7.262344646404978	4.524351940641845	75.17	5.185292540719454	4.254185276278834	0.03958776988472217	2.04225173016801e-7	330.	0.04805655627332517	0.0003080610746432903	1.	0.050535283232338295	0.00031481644402975366	1.	0.030829999073121603	8.321821480285605e-7	15.	2	3	7	1	2	3	1	18
C(Oc1c(C([N@+]2([H])C([H])([H])C([H])([H])[C@](N(C(C(C(C([S-])([H])[H])([H])[H])([H])[H])=O)[H])([H])C([H])([H])C2([H])[H])([H])[H])c(OC([H])([H])[H])c([H])c([H])c1[H])([H])([H])[H]	352.49	-8.452887058856238	0.694400000000002	96.57740000000005	0.9848178599659808	18.931801206549846	9.789158016147635	5.3113479556498175	3.837503844714	52.	5.221393956373618	4.295383237103888	0.025595886974566658	1.961132033744277e-7	323.	0.05217737029271279	0.00030838030042767734	281.	0.05209623243499382	0.0003151514183943054	4.	0.03528680231924149	7.766960128310181e-7	37.	1	1	7	8	2	10	1	1
C1([H])=C([H])C([H])([H])C(Oc2c([H])c([H])c3c(c2[H])C([H])([H])N([C@]([C@@]2([H])C([H])([H])C([H])([H])C([H])([H])C([H])([H])C2([H])[H])(C(N(C([C@@]2([H])C([H])([H])C([H])([H])C([H])([H])C([H])([H])C2([H])[H])=O)[H])([H])[H])[H])C(N([H])[H])=[N+]3[H])([H])C([H])=C1[H]	477.67	34.982942027202355	3.437899999999999	139.06280000000004	0.9280124738781819	23.95745634938039	11.31814718649844	5.907590075735352	4.329371274327978	81.56000000000002	5.18256728997068	4.260725878075891	0.027123341337137005	1.9947680249506347e-7	332.	0.035705196277292156	0.00028707308342777315	1.	0.05050336397053269	0.0003153072598144593	1.	0.030093472890085536	8.467328811779748e-7	15.	1	1	3	5	2	3	1	1
[N+]([C@](C(=O)N([C@](C(=O)N([C@](C(=O)N([C@@](C(C(C([H])([H])[H])(C([H])([H])[H])[H])([H])[H])([C@@](O[H])(C([C@@](C([H])([H])[H])(C(=O)N([C@](C(=O)N([C@](C(=O)N([C@](C(=O)[O-])(C(c1c([H])c([H])c([H])c([H])c1[H])([H])[H])[H])[H])(C(C(C(=O)[O-])([H])[H])([H])[H])[H])[H])(C([H])([H])[H])[H])[H])[H])([H])[H])[H])[H])[H])(C(C(=O)N([H])[H])([H])[H])[H])[H])(C(C([H])([H])[H])(C([H])([H])[H])[H])[H])[H…	891.	190.98249996928112	-6.4570000000000265	215.46149999999952	0.9918828357365205	54.85759324419422	27.017618852354573	20.978327344633886	5.622816788507821	385.94999999999993	5.197007856232346	4.295383237103888	0.004931336351801694	2.0420303199564286e-7	88.	0.07680683445759173	0.0003111185899070809	973.	0.026812495476018373	0.0003032147002177401	1.	0.009775374882699266	1.0045324504162782e-6	0.	3	2	1	9	2	2	1	15
c1([H])c([H])c([H])c([H])c([H])c1C([N@+]1([H])C([H])([H])C([H])([H])[C@](N(C(C(C(C([S-])([H])[H])([H])[H])([H])[H])=O)[H])([H])C([H])([H])C1([H])[H])([H])[H]	292.44	-35.43738352115035	0.6772000000000004	83.47340000000004	0.9885705720701702	15.39	8.3232	5.174791914387634	3.905983434648732	33.54	5.199733106981119	4.219527917250836	0.024722732333446316	1.9446814314117152e-7	273.	0.01907495771951334	0.00024363155281532188	366.	0.05608266271563786	0.0003156377870686052	31.	0.03742140366277142	7.543076624835278e-7	57.	5	5	7	8	2	12	1	1
c1([H])c([H])c(F)c([H])c([H])c1C([N@@+]1([H])C([H])([H])[C@](C(=O)N(C(C(C([S-])([H])[H])([H])[H])([H])[H])[H])([H])[N+]([H])([H])C([H])([H])C1([H])[H])([H])[H]	312.43	162.3800732748959	-1.790599999999995	81.23980000000003	0.9392332491121472	16.263792284507442	8.361246643315377	5.298857234136512	5.341875357736316	50.150000000000006	5.221393956373618	4.264973353995776	0.025598771550013135	2.0548407901143752e-7	378.	0.04810206501832332	0.00029509382493356315	195.	0.05308213542337668	0.000316298503145989	9.	0.037457842617145354	7.536953683912222e-7	62.	1	1	1	2	2	12	1	1
[N+]([C@](C(=O)N([C@](C(=O)N([C@](C(=O)N([C@](C(=O)N([C@](C(=O)N([C@](C(=O)N([C@@](C(C(C([H])([H])[H])(C([H])([H])[H])[H])([H])[H])([C@@](O[H])(C([C@@](C([H])([H])[H])(C(=O)N([C@](C(=O)N([C@](C(=O)N([C@](C(=O)[O-])(C(c1c([H])c([H])c([H])c([H])c1[H])([H])[H])[H])[H])(C(C(C(=O)[O-])([H])[H])([H])[H])[H])[H])(C([H])([H])[H])[H])[H])[H])([H])[H])[H])[H])[H])(C(C(=O)N([H])[H])([H])[H])[H])[H])(C(C([H]…	1350.5	336.61642597757725	-5.562300000000021	342.3448000000007	0.9956183078847788	77.4342635150731	37.14049589078792	24.158301637257708	6.708390529094277	525.0599999999997	5.221393956373618	4.243397198561892	0.026969876986387944	2.0477307367121093e-7	65.	0.4780445304447813	0.0003729784771220929	139607.	0.015521057351557132	0.00028523068029342547	1.	1.	1.4309386098717592e-6	123203.5	3	5	7	1	4	1	1	1
c1([H])c(C([H])([H])[H])nn(C(OC(=O)N([C@@](C(S(=O)(=O)C([H])([H])[H])([H])[H])(C(=O)N([C@]([C@](C([C@@](C([H])([H])[H])(C(=O)N([C@@](C(C([H])([H])[H])(C([H])([H])[H])[H])(C(=O)N(C(C(C([H])([H])[H])(C([H])([H])[H])[H])([H])[H])[H])[H])[H])[H])([H])[H])(O[H])[H])(C(C(C([H])([H])[H])(C([H])([H])[H])[H])([H])[H])[H])[H])[H])[H])([H])[H])c1C([H])([H])[H]	658.9	21.36541649064188	1.4278400000000049	170.60639999999967	0.9639787138717091	39.823923444976074	18.07273744141564	15.089757372667325	4.325118750340634	197.81999999999996	5.22861423950445	4.271513955792832	0.027397640652478347	1.9725095017159665e-7	42.	0.07809317613060418	0.000311455274335583	524.	0.05178558120370075	0.00031559622873931467	4.	0.014205746998100599	8.432677299148384e-7	0.	1	1	1	9	2	9	1	2
[N+]([C@](C(=O)N([C@](C(=O)N([C@](C(=O)N([C@@](C(C(C([H])([H])[H])(C([H])([H])[H])[H])([H])[H])([C@@](O[H])(C([C@@](C([H])([H])[H])(C(=O)N([C@](C(=O)N([C@](C(=O)N([C@](C(=O)[O-])(C(c1c([H])c([H])c([H])c([H])c1[H])([H])[H])[H])[H])(C(C(C(=O)[O-])([H])[H])([H])[H])[H])[H])(C(C([H])([H])[H])(C([H])([H])[H])[H])[H])[H])[H])([H])[H])[H])[H])[H])(C(C(=O)[O-])([H])[H])[H])[H])(C(C(C([H])([H])[H])(C([H])…	933.	235.51376979806815	-6.166200000000029	225.0550999999994	0.9939082880680811	57.85671122994652	28.68461678030123	22.155046847114804	5.840887430363354	382.9899999999999	5.221393956373618	4.27805455758989	0.03892393308340352	2.0669662792031184e-7	53.	0.021555760162530423	0.0002857830243083454	8883.	0.04968344094950825	0.00031776175016619756	1.	0.009711962810021452	1.0190189700571467e-6	0.	2	3	2	8	2	3	1	15
c1([H])c(C([H])([H])[H])c([H])c(C(N([C@]([C@](O[H])([C@]2([H])[N+]([H])([H])C([H])([H])[C@@](Oc3c([H])c([H])c([H])c([H])c3[H])([H])C2([H])[H])[H])(C(c2c([H])c(F)c([H])c(F)c2[H])([H])[H])[H])[H])=O)c([H])c1C(N1C([H])([H])C([H])([H])C([H])([H])[C@@]1(C(OC([H])([H])[H])([H])[H])[H])=O	608.71	162.68537056237307	3.00952	160.4918999999997	0.953062175089553	31.56126146796996	14.281474331041457	7.797494740313133	4.4940109491922575	104.71000000000001	5.175347006839847	4.243397198561892	0.03852781112161765	2.0682459315998272e-7	292.	0.06564234815597449	0.00031371043846926554	1.	0.03622268262822403	0.0003175353353445547	1.	0.030171384591842675	8.456959993505054e-7	15.	2	3	1	2	4	4	1	18
c1([H])c(C(N2[C@](C(OC([H])([H])[H])([H])[H])([H])C([H])([H])C([H])([H])C2([H])[H])=O)c([H])c(C(N([C@]([C@](O[H])([C@]2([H])[N+]([H])([H])C([H])([H])C([H])([H])N(S(=O)(=O)c3c([H])c([H])c([H])c(C([H])([H])[H])c3[H])C2([H])[H])[H])(C(c2c([H])c(F)c([H])c(F)c2[H])([H])[H])[H])[H])=O)c([H])c1C([H])([H])[H]	685.8	180.42513337868849	2.171140000000002	174.95469999999952	0.9633654935928421	35.55419608580096	15.207919359803016	8.267552056005577	4.48766000417111	132.86	5.185292540719454	4.295383237103888	0.00006120369711125685	1.93234977985733e-7	39.	0.06627387606758452	0.00031257872197986623	1.	0.007816426477000423	0.0002533796072851096	1.	0.02851381114977825	8.659163213103739e-7	10.	5	5	1	2	1	6	1	21
O=C(N([C@@](c1c([H])c([H])c([H])c([H])c1[H])(C([H])([H])[H])[H])[H])c1c([H])c(N(S(=O)(C([H])([H])[H])=O)C([H])([H])[H])c([H])c(C(=O)N([C@@](C(Oc2c([H])c(F)c([H])c(F)c2[H])([H])[H])([C@@](O[H])(C([C@@](OC([H])([H])[H])(C(=O)N([C@@](C(C([H])([H])[H])(C([H])([H])[H])[H])(C(=O)N(C(c2c([H])c([H])c([H])c([H])c2[H])([H])[H])[H])[H])[H])[H])([H])[H])[H])[H])[H])c1[H]	852.	102.38803446818011	4.252200000000003	221.59739999999945	0.9430443992804153	46.77592086671239	21.376713116007068	13.572029167055677	4.489052954193687	192.47	5.187062322352739	4.3300405961318855	0.026501105811337883	2.011781363187843e-7	22.	0.016492605989651882	0.0002796102456593344	4.	0.024102497526770225	0.0002984112776504867	0.	0.015197175953458724	8.202469763645834e-7	0.	1	1	2	7	2	8	1	13
[N+]([C@](C(=O)N([C@](C(=O)N([C@](C(=O)N([C@@](C(C(C([H])([H])[H])(C([H])([H])[H])[H])([H])[H])([C@@](O[H])(C([C@@](C([H])([H])[H])(C(=O)N([C@](C(=O)N([C@](C(=O)N([C@](C(=O)[O-])(C(c1c([H])c([H])c([H])c([H])c1[H])([H])[H])[H])[H])(C(C(C(=O)[O-])([H])[H])([H])[H])[H])[H])(C([H])([H])[H])[H])[H])[H])([H])[H])[H])[H])[H])(C(C(=O)N([H])[H])([H])[H])[H])[H])(C(C([H])([H])[H])(C([H])([H])[H])[H])[H])[H…	891.	347.77776532589803	-6.4570000000000265	215.46149999999952	0.9799137789754526	54.85759324419422	27.017618852354573	20.978327344633886	5.622816788507821	385.94999999999993	5.197007856232346	4.271513955792832	0.004136934545702935	2.11071357924749e-7	10.	0.050934168876033775	0.0002912353726571414	10.	0.03577020156629491	0.0003199329023965457	1.	0.009697309824244191	1.0049140296047674e-6	0.	3	2	2	3	4	4	1	15
[C@]12(c3c([H])c(-c4c([H])c(C#N)c([H])c([H])c4[H])c([H])s3)[C@]([H])(C(=O)N(C([H])([H])[H])C(N([H])[H])=N1)C([H])([H])N(c1nc(OC([H])([H])[H])c([H])c([H])c1[H])C2([H])[H]	458.54	-51.91360826770068	2.8087800000000014	127.03240000000001	0.9671851569647196	20.972472868995354	7.90320234680474	3.3939657908407974	3.8968899512783723	107.84	5.199733106981119	4.364697955159882	0.005296582131867468	1.877358711250045e-7	55.	0.04020918669927182	0.0002977501554807436	1.	0.032034169967643404	0.0003230344174467281	1.	0.03770899999223701	7.479739256289525e-7	55.5	1	1	6	5	1	1	1	5
O=C([C@@](N(C([C@@](C([C@@]([C@](C(C(C([H])([H])[H])(C([H])([H])[H])[H])([H])[H])(N(C(c1c([H])c(N(C([H])([H])[H])S(C([H])([H])[H])(=O)=O)c([H])c(C(N([C@@](c2c([H])c([H])c([H])c([H])c2[H])(C([H])([H])[H])[H])[H])=O)c1[H])=O)[H])[H])(O[H])[H])([H])[H])(C([H])([H])[H])[H])=O)[H])(C(C([H])([H])[H])(C([H])([H])[H])[H])[H])N(C(C([H])([H])[H])(C([H])([H])[H])[H])[H]	701.9	64.6715084639743	3.770400000000004	192.55639999999946	0.9651906622122686	41.20191179995817	18.14483147118234	12.774510030078929	4.130389694484783	174.01	5.199733106981119	4.243397198561892	0.0003117975210374051	1.6559079974873274e-7	190.	0.047644360639692705	0.00029260260031037247	1.	0.03342027258415945	0.00031608167113283156	1.	0.011720006283163473	9.169273032526163e-7	0.	3	2	2	3	4	4	1	15
c1([C@]2(C([H])([H])[H])C([H])([H])C(=O)N(C([H])([H])[H])C(=[N+]([H])[H])N2[H])sc(-c2c([H])c(C#CC([H])([H])[H])c([H])nc2[H])c([H])c1Cl	373.9	-169.81980158028728	1.6169000000000004	99.91910000000001	0.9371684165693741	17.462625021082815	6.506949149671196	3.255013763791869	4.31141049438697	70.82	5.22861423950445	4.347369275645884	0.029020069904876124	1.882404920029474e-7	558.	0.01757833913382858	0.00024192154305441362	862.	0.02870006378360558	0.0003012681848894745	10.	0.03962812277388815	7.307975632286052e-7	91.	1	1	7	8	2	5	1	5
c1([H])c([H])c([H])c([H])c([H])c1[C@@](C([H])([H])[H])(N(C(=O)c1c([H])c(N(C([H])([H])[H])S(=O)(=O)C([H])([H])[H])c([H])c(C(=O)N([C@@](C(c2c([H])c([H])c([H])c([H])c2[H])([H])[H])([C@](O[H])(C([N+](C(c2c([H])c(OC([H])([H])[H])c([H])c([H])c2[H])([H])[H])([H])[H])([H])[H])[H])[H])[H])c1[H])[H])[H]	659.8	130.7330639802645	3.047600000000001	182.90939999999958	0.932021414026672	35.149796056336434	16.216329720809092	10.138462632029011	4.003021148500532	141.65	5.206953390111952	4.364697955159882	0.039560906615943504	2.03375764336805e-7	99.	0.03860086508443689	0.0002867888772161134	1.	0.049711931787061216	0.00031708452707060843	1.	0.029402991272858017	8.527250106803808e-7	14.	2	3	2	7	2	3	1	11
[C@]12(c3c([H])c(-c4c([H])c(C#N)c([H])c([H])c4[H])c([H])s3)[C@]([H])(C(=O)N(C([H])([H])[H])C(N([H])[H])=N1)C([H])([H])N(C(c1c([H])c([H])c([H])c([H])c1[H])=O)C2([H])[H]	455.54	2.909711373793253	3.040980000000002	126.3759	0.9825900374835383	20.915707191810938	7.86991519344346	3.3765588104254833	3.6417848776286172	102.78999999999999	5.221393956373618	4.347369275645884	0.021133875937295002	1.968614336197177e-7	159.	0.04497433984107021	0.0002985476674277556	1.	0.032561090070046435	0.0003207044388857476	1.	0.03786147702338321	7.454092110216206e-7	55.	2	5	2	3	1	1	1	5
c1([H])c([H])c(C#N)c([H])c(-c2c([H])c([C@]34[C@]([H])(C(=O)N(C([H])([H])[H])C(N([H])[H])=N3)C([H])([H])N(c3c(OC([H])([H])[H])c([H])c([H])c([H])n3)C4([H])[H])sc2[H])c1[H]	458.54	2.9151654321306406	2.8087800000000014	127.03240000000001	0.9758669528763748	20.972472868995354	7.90320234680474	3.305354321463046	3.8740320134714974	107.83999999999999	5.206953390111952	4.382026634673881	0.04277738064148433	1.952563601627759e-7	102.	0.044806503576260454	0.0002992663004772662	1.	0.010698551737999488	0.00026346757113756376	0.	0.037765988620426884	7.479756040276989e-7	62.5	2	3	2	3	5	8	1	5
O=C(N([C@@](c1c([H])c([H])c([H])c([H])c1[H])(C([H])([H])[H])[H])[H])c1c([H])c(N(S(=O)(C([H])([H])[H])=O)C([H])([H])[H])c([H])c(C(=O)N([C@@](C(Oc2c([H])c(F)c([H])c(F)c2[H])([H])[H])([C@@](O[H])(C([C@@](OC(C(OC([H])([H])[H])([H])[H])([H])[H])(C(=O)N([C@@](C(C([H])([H])[H])(C([H])([H])[H])[H])(C(=O)N(C(c2c([H])c([H])c([H])c([H])c2[H])([H])[H])[H])[H])[H])[H])([H])[H])[H])[H])[H])c1[H]	896.	154.91400571091236	4.268800000000004	232.4163999999994	0.9386760412652405	49.702800434830536	23.482353828591346	15.419525917544965	4.615704534516235	201.7	5.22861423950445	4.27805455758989	0.040093951229326	2.0213510922518294e-7	18.	0.035793095321647796	0.00026690237398912647	15.	0.01571609108536123	0.000283209933959927	1.	0.014626772768948016	8.382068074127657e-7	0.	2	3	1	2	4	1	1	15
[C@@]1(C2([H])C([H])([H])C2([H])[H])(c2c([H])c(-c3c([H])c(C#CC([H])([H])[H])c([H])nc3[H])c([H])c([H])c2[H])N([H])C(=[N+]([H])[H])N(C([H])([H])[H])C1=O	345.43	3.7969862088783826	0.9019999999999997	99.46510000000004	0.9418090846421346	16.34447116346503	5.992405719264813	2.46043116040795	3.828707902848773	70.82000000000001	5.1925128238502865	4.295383237103888	0.04334608371841047	1.9368474553434995e-7	38.	0.061901685042710805	0.0003227434226338865	1.	0.033521204347948814	0.0003151993634810358	1.	0.038729797761397323	7.396143355008963e-7	66.	2	3	1	2	4	4	1	5
[C@]12(c3c([H])c(-c4c([H])c(C#N)c([H])c([H])c4[H])c([H])s3)[C@]([H])(C(=O)N(C([H])([H])[H])C(N([H])[H])=N1)C([H])([H])N(c1c(C#N)c([H])c([H])c([H])n1)C2([H])[H]	453.52	-1.7587183934457535	2.671860000000001	125.1954	0.9717063429083262	20.67930435262203	7.731745465938235	3.217862012939448	3.94353234080374	122.4	5.206953390111952	4.295383237103888	0.0060465754254761216	1.9331874808826094e-7	198.	0.045136893981101746	0.000298526667038275	1.	0.03212038275827611	0.0003226059201465756	1.	0.03854270824387839	7.39120151371807e-7	66.	1	5	2	3	1	1	1	5
C(N(C(=O)C(C(N1C([H])([H])c2c([H])c(C(=O)c3c([H])c([H])c([H])c([H])c3[H])c([H])c([H])c2[N+]([H])=C1N([H])[H])([H])[H])([H])[H])[C@@]1([H])C([H])([H])C([H])([H])C([H])([H])C([H])([H])C1([H])[H])([H])([H])[H]	419.55	-74.83534254707797	1.9411999999999998	120.80360000000007	0.9041340547094792	21.09616156495197	9.330957030615151	4.787448793752242	3.1094203846741344	80.61	5.204228139363178	4.195658635939781	0.026329716503623146	1.93438893439004e-7	371.	0.012769125999293963	0.0002688757387163858	1.	0.03258582054053912	0.000322065221051047	865.	0.03420941118490395	7.892398199901819e-7	28.	1	1	2	5	1	1	1	5
C(N([C@](C(C([N+](C1([H])C([H])([H])C([H])([H])OC([H])([H])C1([H])[H])([H])[H])([H])[H])(O[H])O[H])(C(c1c([H])c([H])c([H])c([H])c1[H])([H])[H])[H])[H])(=O)c1c([H])c2c3c(c1[H])n(C(C([H])([H])[H])([H])[H])c([H])c3C([H])([H])C([H])([H])S(=O)(=O)N2C([H])([H])[H]	571.7	72.37823866630536	0.7477000000000009	152.70799999999977	0.9075714717955807	28.564448168287296	11.496599411124288	5.8880097341485955	4.237596743828121	137.70999999999998	5.22861423950445	4.312711916617887	0.04091238146984684	2.0000385253831523e-7	122.	0.017955765627268985	0.0002957277789178757	2.	0.01092123874753238	0.0002644945085540583	0.	0.031316585389282246	8.240660241698565e-7	15.	2	3	2	5	4	2	1	1
c1([H])c([H])c(OC([H])([H])[H])c([H])c([H])c1-c1c(C(/N=C(/N([H])[H])N(C(c2c([H])c(C([H])([H])[H])c(N(C(C([H])([H])[H])=O)[H])c(Cl)c2[H])([H])[H])[H])=O)c(C([H])([H])[H])sn1	486.	182.04263526353427	4.292040000000004	132.12429999999998	0.9246715865144328	24.2171282373845	10.45744804129046	5.879533932464562	2.879709515389667	118.7	5.214173673242785	4.254185276278834	0.03820404282272031	2.0794603540780734e-7	356.	0.037776885617902704	0.00029661335657662645	1.	0.05024029294634201	0.0003159859132239321	1.	0.03753650993320744	7.519424553477771e-7	56.	2	3	6	8	2	3	1	5
C(C(C([H])([H])[H])(C(N(C(=O)[C@]([C@@](C([H])([H])[H])(O[H])[H])([N+](C([C@](C(c1c([H])c([H])c([H])c([H])c1[H])([H])[H])(N(C(=O)c1c([H])c(C(=O)N([C@](C([H])([H])[H])(c2c([H])c([H])c([H])c([H])c2[H])[H])[H])c([H])c(N(C([H])([H])[H])S(=O)(=O)C([H])([H])[H])c1[H])[H])[H])([H])[H])([H])[H])[H])[H])([H])[H])[H])([H])([H])[H]	666.9	164.58714412265468	1.9995000000000043	183.52109999999954	0.9377538286507625	37.20038613004477	17.051805716843283	11.49099322805236	4.276644136100238	161.51999999999998	5.1925128238502865	4.271513955792832	0.03867987928372052	2.056441554918951e-7	114.	0.04154674570141225	0.0002999342761061115	11.	0.02735584169674003	0.00030186139573717914	0.	0.026686016869723838	8.875130464417827e-7	7.	2	3	6	5	2	7	1	9
[C@@]1(C(C([H])([H])[H])(C([H])([H])[H])[H])([H])N([H])C(=O)OC([H])([H])C([H])([H])C([H])([H])C([H])([H])C([H])([H])C([H])([H])N([H])C(=O)C([H])([H])[C@](C(=O)N([C@]([C@@](O[H])(C([C@@](C([H])([H])[H])(C(=O)N([C@@](C(C([H])([H])[H])(C([H])([H])[H])[H])(C(=O)N(C(c2c([H])c([H])c([H])c([H])c2[H])([H])[H])[H])[H])[H])[H])([H])[H])[H])(C(C(C([H])([H])[H])(C([H])([H])[H])[H])([H])[H])[H])[H])([H])N([H]…	730.9	59.585122980050144	2.6775000000000055	197.36599999999945	0.9660228648297496	43.96225477022305	22.673837085762326	15.998641056522859	4.9796236002946435	204.05999999999997	5.199733106981119	4.236856596764835	0.023069280476441363	2.0099730639135652e-7	234.	0.06987568820497013	0.00031165762420164037	1282.	0.02789682462823741	0.0003010303128128649	7.	0.014171569048237544	8.514696365927592e-7	0.	5	5	4	2	2	2	1	15
c1([H])c([H])c([H])c([H])c([H])c1C([C@@]([C@](C([C@](C(N(c1c([H])c([H])c(F)c([H])c1[H])[H])=O)(C([H])([H])[H])[H])([H])[H])([N+]([H])([H])[H])[H])(N(C(c1c([H])c(C(=O)N(C(C(C([H])([H])[H])([H])[H])([H])[H])C(C(C([H])([H])[H])([H])[H])([H])[H])c([H])c([H])c1[H])=O)[H])[H])([H])[H]	561.72	94.94050957780512	4.7044000000000015	159.81449999999975	0.9820908694614833	31.487155741264665	15.669912742673032	9.532213308247533	3.623968415920892	106.14999999999999	5.1925128238502865	4.178329956425783	0.0402990115822788	2.0155405392301703e-7	148.	0.017966270144859006	0.0002960502616057024	2.	0.033528132086939326	0.00031562713154060823	1.	0.029420740606074285	8.474777367598554e-7	10.	2	3	2	5	4	4	1	6
c1([H])c([H])c2c(c(F)c1[H])C(N([H])[H])=[N+]([H])[C@@]2(c1c([H])c([H])c([H])c(-c2c([H])nc([H])nc2[H])c1[H])c1c([H])c([H])nc(C(F)(F)[H])c1[H]	432.43	120.22867965181251	2.7066999999999997	112.20310000000002	0.9064902392312101	19.86761819843733	7.562945232345795	3.0299443124688117	3.947438559134693	78.66	5.18256728997068	4.347369275645884	0.03991723138576269	2.0344053389276074e-7	313.	0.023308672474795105	0.00024897600077264436	744.	0.033829153635454134	0.0003219350751815875	1240.	0.04021671237587761	7.231144249034822e-7	93.5	2	3	7	8	1	1	1	5
c1([H])c([H])c(OC([H])([H])[H])c([H])c([H])c1-c1c(C(/N=C(/N([H])[H])N(C(c2c([H])c(Cl)c(N([H])[H])c(Cl)c2[H])([H])[H])[H])=O)c(C([H])([H])[H])sn1	464.4	202.9028805929235	4.2608200000000025	122.50600000000001	0.9197875900448222	21.888299090869722	9.336256668764614	4.839261781952683	2.8815198158707194	115.61999999999999	5.221393956373618	4.288842635306831	0.022155366207352443	2.0910210509363674e-7	59.	0.03730650029237212	0.0002986062722228411	1.	0.05035675780910341	0.00031579286162024034	1.	0.03959756994287828	7.315759902612605e-7	91.	1	1	6	8	2	3	1	1
c1([H])c([H])c(C#N)c([H])c(-c2c([H])c([C@]3(C([H])([H])[H])C([H])([H])C(=O)N(C([H])([H])[H])C(N([H])[H])=N3)sc2[H])c1[H]	324.4	-51.2907069424633	2.6787800000000006	90.83140000000002	0.9318585446078175	15.253562902571957	5.52204096031731	2.711317958546727	3.279189959277806	82.47999999999999	5.199733106981119	4.295383237103888	0.04489603252418317	1.9016470976255942e-7	22.	0.014586738850220599	0.00029630689120701566	1.	0.029542056558519592	0.0003010428063595075	2135.	0.040680841630128785	7.196993959562969e-7	91.	2	3	1	2	2	5	1	5
C1(=O)[C@](c2c([H])c([H])c([H])c(-c3c([H])nc([H])c(Cl)c3[H])c2[H])(C2([H])C([H])([H])C2([H])[H])N([H])C(=[N+]([H])[H])N1C([H])([H])[H]	341.82	3.795759983108543	1.1840000000000015	91.92310000000002	0.9470577945763481	15.146698393813207	5.3113479556498175	2.1934734227006887	3.5984610184225794	70.82	5.22861423950445	4.3300405961318855	0.04331480289940552	1.939132882103397e-7	60.	0.06145682979657101	0.0003242783655372796	1.	0.02523506717263961	0.0002974198074149457	1.	0.039892723090613	7.28918227037618e-7	91.	2	3	1	2	2	5	1	1
C1(=O)N(C([H])([H])[H])C(N([H])[H])=N[C@]2(c3c([H])c([H])c(-c4c([H])c(C#N)c(F)c([H])c4[H])s3)[C@@]1([H])C([H])([H])N(c1c([H])c([H])c([H])c([H])c1[H])C2([H])[H]	445.52	-7.386653037447358	3.544280000000003	122.64339999999999	0.9838159583554962	20.216533274544947	7.463425016501389	3.049433474202471	3.7254589657524946	85.72	5.214173673242785	4.3408286738488275	0.006070388990443136	1.9265653685104602e-7	161.	0.038889345162111615	0.0003069937907030951	1.	0.03254872471778759	0.00032129677266853164	1.	0.03836680541971513	7.400149779031528e-7	66.	1	5	6	5	1	1	1	5
O=C1[C@@](c2c([H])c([H])c([H])c([H])c2[H])(c2c([H])c([H])c([H])c(-c3c([H])c(OC([H])([H])[H])c([H])c([H])c3[H])c2[H])N([H])C(=[N+]([H])[H])N1C([H])([H])[H]	372.45	-25.68844115961104	1.7825000000000006	108.4901	0.9602312637898365	17.79591880228036	6.850325561856756	2.7210644144765466	3.131513307889713	67.16000000000001	5.120309992541959	4.312711916617887	0.04393606320497927	1.9252788327852133e-7	59.	0.040968842048039224	0.0002864087938836785	4.	0.05106390890483897	0.0003137495286251597	1.	0.03872356287614266	7.388416440704263e-7	66.	2	3	3	2	2	3	1	1
C(Oc1c([H])c([H])c([H])c(-c2c([H])c([H])c([H])c([C@]3(C([H])([H])[H])C([H])([H])C(=O)N(C([H])([H])[H])C(N([H])[H])=N3)c2[H])c1[H])([H])([H])[H]	323.4	-41.29203201313818	2.7542	94.79140000000004	0.928371871772897	16.052453343715868	5.998279482663834	2.847872143177904	2.7667246234742446	67.92	5.163631691326955	4.295383237103888	0.0053045661484065094	1.8690385815960952e-7	74.	0.04705419366412959	0.0003147550455951549	1.	0.04998405355515005	0.0003166565962159814	1.	0.038818223454351	7.373195778992881e-7	66.	1	1	7	1	2	3	1	1
C(=O)(N([C@@](C(c1c([H])c([H])c([H])c([H])c1[H])([H])[H])([C@](O[H])(C([N+](C(c1c([H])c([H])c([H])c(N(C([H])([H])[H])C([H])([H])[H])c1[H])([H])[H])([H])[H])([H])[H])[H])[H])[H])[C@@]1([H])N([H])C(=O)N(C(c2c([H])c(OC([H])([H])[H])c([H])c([H])c2[H])([H])[H])C1([H])[H]	546.69	105.78116850361785	1.5070000000000032	155.0725999999997	0.9687095140158617	28.91606117484518	13.819303507119024	7.96856541541979	4.08740398156343	110.75	5.214173673242785	4.243397198561892	0.039994726188888406	2.0328871780793192e-7	333.	0.03516822059781912	0.00029177018550243173	0.	0.03355903008180869	0.00031528085738688813	1.	0.030204417429419567	8.348827365452386e-7	12.	2	3	6	1	4	4	1	16
O=C1[C@@](c2c([H])c([H])c([H])c([H])c2[H])(c2c([H])c([H])c([H])c(-c3c([H])nc([H])c([H])c3[H])c2[H])N([H])C(=[N+]([H])[H])N1C([H])([H])[H]	343.41	-21.936871064815524	1.1689000000000007	99.7331	0.9536174644829654	16.02313979590381	6.11257091372944	2.365945236018155	3.2376347142291717	70.82000000000001	5.170851974457788	4.30617131482083	0.02579616180194927	1.94538693382812e-7	194.	0.051039341675271896	0.0002908178589163308	359.	0.026108148823562733	0.0002967684544676645	1061.	0.03983849992645832	7.267156666816854e-7	87.	1	1	4	6	2	5	1	5
C(N(C(=O)C(C([C@@]([C@@]1([H])C([H])([H])C([H])([H])C([H])([H])C([H])([H])C1([H])[H])(N1C([H])([H])c2c([H])c(Oc3c([H])c([H])c([H])c([H])c3[H])c([H])c([H])c2[N+]([H])=C1N([H])[H])[H])([H])[H])([H])[H])[C@@]1([H])C([H])([H])C([H])([H])C([H])([H])C([H])([H])C1([H])[H])([H])([H])[H]	503.71	-52.39366348356539	4.841500000000003	147.5580999999999	0.8711335905081564	25.622102034800612	12.016656923465641	6.2826300631476535	3.724493605282645	72.77	5.189787573101513	4.312711916617887	0.02592676899361936	1.934864801608032e-7	103.	0.03592462940743101	0.00028647033080976894	1.	0.05256464652735627	0.0003166827921181315	11.	0.02930458328409102	8.5644155385904e-7	10.	1	1	3	5	2	11	1	4
O=C1C(c2c([H])c([H])c([H])c([H])c2[H])(c2c([H])c([H])c([H])c([H])c2[H])N([H])C(=[N+]([H])[H])N1C([H])([H])[H]	266.32	-52.87241922502372	0.10690000000000086	76.50210000000001	0.7615446861447548	12.415666018077433	4.488724856473311	1.6147285041453423	2.7489627589541907	57.93000000000001	5.098591336006732	4.312711916617887	0.006429633809926816	1.8787209502639996e-7	112.	0.05807779304941693	0.00029294070422866036	2486.	0.06269289835374559	0.0003246086517957325	136.	0.04173327885132988	7.16679423560406e-7	249.5	1	5	4	6	2	9	1	2
C(=O)(N([C@@](C(c1c([H])c([H])c([H])c([H])c1[H])([H])[H])([C@](O[H])(C([N+](C(c1c([H])c([H])c([H])c(N(C([H])([H])[H])C([H])([H])[H])c1[H])([H])[H])([H])[H])([H])[H])[H])[H])[H])[C@@]1(C(c2c([H])c([H])c([H])c([H])c2[H])([H])[H])N([H])C(=O)N(C(c2c([H])c([H])c([H])c([H])c2[H])([H])[H])C1([H])[H]	606.8	121.96930888440885	3.1113000000000035	177.60959999999955	0.9452995537938184	31.755081191815652	14.880070086640282	8.498050900055151	4.256262322447468	101.52	5.199733106981119	4.247644674481777	0.03966298729226062	2.029973619963566e-7	115.	0.06594181410342144	0.00031363927386621887	1.	0.026669554759356923	0.0003015890438573066	0.	0.02869543411408928	8.553229742316848e-7	10.	2	3	1	2	2	2	1	17
c1([H])c2c(nc(N([H])[H])c([H])c2[H])c([H])c([H])c1-c1c(C#CC(C([H])([H])[H])(C([H])([H])[H])C([H])([H])[H])c([H])c([H])c([H])c1[H]	300.4	38.18346840816926	4.881600000000003	97.92439999999999	0.9167719559981418	15.119029907917161	5.775764874752031	3.5190137138144615	2.4045506605477964	38.91	4.334279587816369	4.3300405961318855	0.027555758286392458	1.9743676483338565e-7	267.	0.04059031243832924	0.0003023545398472158	59.	0.008247781948227817	0.00025406960123113096	11.	0.03995667305007041	7.261162221625194e-7	91.	1	1	6	8	1	6	1	5
c1([H])c2c(c([H])c([H])c1[H])nc(N([H])[H])c(C(C([H])([H])C(N(C([H])([H])[C@@]1([H])C([H])([H])C([H])([H])C([H])([H])C([H])([H])C1([H])[H])[H])=O)([H])[H])c2[H]	311.43	-20.25632821622176	3.446100000000003	94.06110000000001	0.8033078780535768	15.782706279437843	7.4449146950702225	4.213664329471785	2.0948782345122936	68.01	5.243054805766116	4.18487055822284	0.005331460305326446	1.8918902037665878e-7	61.	0.009237597330268816	0.0002274913143343528	0.	0.00766728519198634	0.00025487000158123994	9.	0.03761993662718123	7.519362358072035e-7	60.	1	1	2	5	5	8	1	1
n1c2c(c([H])c([H])c([H])c2[H])c([H])c(C([H])([H])C(C(N(C([H])([H])[H])[C@@]2([H])C([H])([H])C([H])([H])C([H])([H])C([H])([H])C2([H])[H])=O)([H])[H])c1N([H])[H]	311.43	35.83638183735472	3.540700000000002	94.11940000000001	0.7819485689429336	15.782706279437843	6.985464962018847	3.631876669647586	2.2076173953514555	59.22	5.088703609269854	4.236856596764835	0.0060425135671257355	1.9335030123729803e-7	180.	0.017702838247989256	0.0003020121430184347	1.	0.00761265767653989	0.00025629187468741675	1.	0.03748996380164286	7.536811672410974e-7	65.	1	5	2	5	1	6	1	1
c12c(c([H])c(-c3c([H])c([H])sc3[H])c([H])c1[H])c([H])c([H])c(N([H])[H])n2	226.3	7.933558821293131	3.545500000000001	69.4684	0.9950480662830862	9.362738186979707	3.6110629743835907	1.5505753949970333	2.1381618959702635	38.91	5.012459529612671	4.347369275645884	0.023695678429553245	1.9698164624348052e-7	510.	0.010277285355034771	0.0002239663726786619	8.	0.010336101276036251	0.00025631069124281103	426.	0.021328146943851715	6.738576260130607e-7	2.	6	6	2	5	1	6	1	15
C(Oc1c(OC([H])([H])[H])c([H])c(Cl)c([H])c1C([N@+]1([H])C([H])([H])C([H])([H])[C@](N(C(C(Oc2c(C([H])([H])[H])c([H])c(S(=O)(=O)N([H])[H])c([H])c2[H])([H])[H])=O)[H])([H])C([H])([H])C1([H])[H])([H])[H])(C([H])([H])[H])(C([H])([H])[H])[H]	541.1	35.27589642911646	1.834120000000001	137.38060000000002	0.9750774152296802	28.047742568301665	12.138567507545503	7.732416254823363	3.3912536129598063	121.39	5.1925128238502865	4.312711916617887	0.04188668290983172	1.9733930778051507e-7	84.	0.03113904986531655	0.0002708571938051119	0.	0.0507078315714268	0.0003148180746745689	1.	0.03257439029432571	8.107577828693366e-7	21.	2	3	5	4	2	3	1	1
c1(OC(C([H])([H])[H])(C([H])([H])[H])[H])c(OC([H])([H])[H])c([H])c(Cl)c([H])c1C([N@@+]1([H])C([H])([H])C([H])([H])[C@@](N(C(C(Oc2c([H])c([H])c(S(=O)(=O)N([H])[H])c([H])c2[H])([H])[H])=O)[H])([H])C([H])([H])C1([H])[H])([H])[H]	527.1	14.18070914140545	1.525700000000002	132.6436	0.9830442864707578	27.064076205062715	11.93872175564317	7.9944911657388245	3.3135540310684704	121.39000000000001	5.199733106981119	4.288842635306831	0.04244782305834099	1.9577692790967097e-7	57.	0.03361453066541506	0.00027064763774660823	7.	0.03488892790890909	0.0003142717083394572	6.	0.03348249625941797	7.985925604714252e-7	25.5	2	3	1	2	4	4	1	1
c1(O[H])c([H])c([H])c(C(C([N+]([H])([H])[H])([H])[H])([H])[H])c([H])c1[C@@]1([H])C([H])([H])C([H])([H])C([H])([H])C([H])([H])C1([H])[H]	220.34	44.26928814524313	2.2242999999999995	65.39190000000004	0.9580913551925	11.464961646363335	5.35113106949194	2.55920124233364	2.7638825890607066	47.870000000000005	5.126574806557303	4.3300405961318855	0.025329863971438518	1.960351729544849e-7	114.	0.02134614932162932	0.00024732636530705573	18.	0.04033374677263761	0.0003202063268870969	66.	0.03893679571872995	7.378636191915376e-7	66.	1	1	7	6	3	2	1	5
C(C([H])([H])[H])(c1c(O[H])c([H])c([H])c(C(C([N+]([H])([H])[H])([H])[H])([H])[H])c1[H])([H])[H]	166.24	35.796950655966896	0.7389999999999997	48.94390000000003	0.9748385007931154	9.071074681238617	4.117834347453239	1.983383735594152	2.9401373656036416	47.870000000000005	4.622249066562637	4.098227160652846	0.028326786151244236	1.939470352176308e-7	66.	0.028693759840952834	0.00025019914774584116	1795.	0.06278693003046004	0.0003264833594192334	7875.	0.04205436984427159	7.131889315930572e-7	236.5	1	1	7	8	3	2	1	2
C([C@]([N+]([H])([H])[H])(C([H])([H])[H])[H])(c1c([H])c([H])c(O[H])c([H])c1[H])([H])[H]	152.22	27.44422933607595	0.5650999999999999	44.16090000000001	0.9868143420189579	8.080200400801603	3.39416330920392	2.5967957815864637	3.132335714908895	47.870000000000005	4.612303532683031	4.115555840166845	0.024382677859994196	1.9729466896261674e-7	390.	0.35163645608042005	0.00047361209893007045	360513.75	0.04428579376051642	0.00031582749637017643	236.	0.04260422987530851	7.092510450814149e-7	343.5	5	5	2	3	5	8	1	15
C(C([N+]([H])([H])[H])([H])[H])(c1c([H])c([H])c(O[H])c([H])c1[H])([H])[H]	138.19	25.939945205327547	0.1765999999999998	39.5659	0.9914347051026855	7.091358574610246	3.2248465665342856	1.739178486124621	2.779239146895293	47.870000000000005	4.651130199085968	4.104767762449903	0.026038173495486965	1.946924980840579e-7	199.	1.	0.0004931103463264265	578750.	0.23333352353578396	0.00038549081643619024	118585.	0.04427054776735589	6.981816556959056e-7	292.	1	1	6	1	1	1	1	15
C(O[C@](C([C@](O[H])([C@](C(Oc1c([H])c(F)c([H])c(F)c1[H])([H])[H])(N(C(=O)c1c([H])c(N(C([H])([H])[H])S(=O)(=O)C([H])([H])[H])c([H])c(C(=O)N([C@](C([H])([H])[H])(c2c([H])c([H])c([H])c([H])c2[H])[H])[H])c1[H])[H])[H])[H])([H])[H])(C(=O)N([C@@](C(C([H])([H])[H])(C([H])([H])[H])[H])(C(=O)N(C(c1c([H])c([H])c([H])c([H])c1[H])([H])[H])[H])[H])[H])[H])([H])([H])[H]	852.	61.7566598188765	4.252200000000004	221.5973999999994	0.9428526310859056	46.77592086671239	21.376713116007068	13.572029167055677	4.489052954193687	192.46999999999997	5.187062322352739	4.364697955159882	0.04218104873703126	1.9809037011698998e-7	49.	0.006562227411605089	0.00022475026336025536	93.	0.024624181635683907	0.00029800356430534933	1.	0.014836483615131107	8.272229134129232e-7	0.	2	3	2	8	2	8	1	13
c1(-c2c([H])c([H])c3nc(N([H])[H])c(C([C@]([H])(C(N(C(C([H])([H])C(C([H])([H])[H])(C([H])([H])[H])C([H])([H])[H])([H])[H])[H])=O)C([H])([H])[H])([H])[H])c([H])c3c2[H])c(C([H])([H])[H])c([H])c([H])c([H])c1[H]	403.57	39.72471842836518	5.523420000000003	126.27810000000001	0.9315426426084157	21.819926790242725	8.864514165929483	5.379791295722899	2.9089283548160285	68.01	5.1925128238502865	4.312711916617887	0.042133208184111995	1.969279189404585e-7	96.	0.03813736285711735	0.00030076270367848407	0.	0.007699936710314686	0.0002552763992119163	1.	0.03419059958823774	7.874610994216886e-7	28.	2	3	6	5	1	6	1	1
c1([H])c([H])c([H])c(C([H])([H])C([H])([H])[C@](C(N([C@@](C(c2c([H])c(F)c([H])c(F)c2[H])([H])[H])([C@]([C@@]2([H])C([H])([H])[C@]([H])(O[H])C([H])([H])[N+]2([H])[H])([H])O[H])[H])[H])=O)([H])N2C(=O)[C@]([C@](C([H])(C([H])([H])[H])[H])([H])C([H])([H])[H])(N(C(C([H])([H])[H])=O)[H])C([H])([H])C2([H])[H])c([H])c1[H]	615.74	1615.1676275486511	1.2043000000000044	160.08739999999997	0.8280683395268966	33.4823796743951	14.57999613743701	7.8038835380209965	5.087406252087482	135.57999999999998	5.175347006839847	4.243397198561892	0.0015257558277738017	3.426046114545868e-7	0.	0.04313201659135504	0.0003102049813741149	1.	0.03602653599843588	0.0003184388509195288	1.	0.0007569308244207271	7.820381478208506e-7	0.	6	6	1	3	4	4	1	15
C1([H])([H])C([H])([H])C([H])([H])[C@@]12C([H])([H])[C@@]([N+](C([C@@](O[H])([C@@](N(C(C([H])([H])[H])=O)[H])(C(c1c([H])c(F)c(C([H])([H])[H])c([H])c1[H])([H])[H])[H])[H])([H])[H])([H])[H])([H])c1c(nc([H])c(C(C(C([H])([H])[H])(C([H])([H])[H])C([H])([H])[H])([H])[H])c1[H])O2	498.66	61.86511049848173	3.5357200000000013	137.20889999999997	0.9549769377634716	26.55014171321935	10.463225446935658	6.427005226525168	4.905397790752846	88.06	5.214173673242785	4.260725878075891	0.02417233010934699	2.013419340726747e-7	241.	0.048140988900248004	0.0003074713927918638	1.	0.025054338299051303	0.0002961209781994419	0.	0.029791576608133793	8.501695238030463e-7	14.	1	1	7	1	2	3	1	11
C1([H])([H])C([H])([H])C([H])([H])[C@@]12C([H])([H])[C@@]([N+](C([C@@](O[H])([C@@](N(C(C([H])([H])[H])=O)[H])(C(c1c([H])c(F)c([H])c([H])c1[H])([H])[H])[H])[H])([H])[H])([H])[H])([H])c1c(nc([H])c(C(C(C([H])([H])[H])(C([H])([H])[H])C([H])([H])[H])([H])[H])c1[H])O2	484.64	58.84189581580689	3.2273000000000005	132.4719	0.949168997407396	25.57896890222074	10.231570794512377	6.584722115751966	4.866524782288086	88.06	5.175347006839847	4.312711916617887	0.026675815583069737	2.0157213843148e-7	465.	0.04670405778308432	0.00030822523079930797	0.	0.024355708948018997	0.0002966787512384941	0.	0.030532888307712624	8.394141896253443e-7	15.	1	1	7	1	2	8	1	1
C(C(C(N(C(C(C([H])([H])[H])([H])[H])([H])[H])C(=O)c1c([H])c(/C(=N\OC([H])([H])[H])C([H])([H])[H])c([H])c(C(=O)N([C@@](C(c2c([H])c(F)c([H])c(F)c2[H])([H])[H])([C@@](O[H])(C([N+](C(c2c([H])c([H])c([H])c(OC([H])([H])[H])c2[H])([H])[H])([H])[H])([H])[H])[H])[H])[H])c1[H])([H])[H])([H])[H])([H])([H])[H]	639.8	98.71045200931296	4.071600000000003	172.96089999999955	0.8924411011325394	36.1216524367922	17.96081490308442	10.628759103097327	4.1208857612783545	117.07000000000001	5.185292540719454	4.27805455758989	0.040332405467338975	2.011986296564989e-7	78.	0.03813230943720189	0.00028695992213802137	1.	0.03625595768032166	0.0003175371774888273	1.	0.028468685508562398	8.69026421010278e-7	10.	2	3	2	7	4	4	1	4
N1([H])[C@@]([C@](O[H])(C([N+](C([H])([H])c2c([H])c(C(C([H])([H])[H])(C([H])([H])[H])[H])c([H])c([H])c2[H])([H])[H])([H])[H])[H])([H])C([H])([H])c2c([H])c(c([H])c([H])c2[H])OC([H])([H])C([H])([H])C([H])([H])C([H])([H])N([H])c2c([H])c(c([H])c(N(C([H])([H])[H])S(C([H])([H])C(C([H])([H])[H])([H])[H])(=O)=O)c2[H])C1=O	637.9	50.10784505060292	4.036100000000004	180.57589999999973	0.9137705555910078	34.27655222790358	16.106628040762658	9.944017787392582	6.0208397480391636	124.57999999999998	5.197007856232346	4.312711916617887	0.041596625848916643	1.9780051223299387e-7	39.	0.03615430797772662	0.00028869259460490064	0.	0.03362754009458933	0.0003144752757654339	1.	0.027727574143659277	8.740296086270219e-7	6.	2	3	6	4	4	4	1	9
N1([H])[C@@]([C@](O[H])(C([N+](C2(c3c([H])c(C(C([H])([H])[H])(C([H])([H])[H])[H])c([H])c([H])c3[H])C([H])([H])C2([H])[H])([H])[H])([H])[H])[H])([H])C([H])([H])c2c([H])c(c([H])c([H])c2[H])OC([H])([H])C([H])([H])C([H])([H])C([H])([H])Oc2c([H])c(c([H])c(N3C([H])([H])C([H])([H])C([H])([H])C3=O)c2[H])C1=O	612.8	89.60404725121113	4.442900000000004	173.8953999999997	0.9245961507790798	31.116902382938576	13.628709073887547	7.507887066062885	5.970196817045967	104.71000000000001	5.126574806557303	4.3300405961318855	0.040529716167262975	2.0064575148579863e-7	79.	0.03329676235582755	0.00026865973534778676	1.	0.032813845162544014	0.0003148688340186316	0.	0.028542961870928404	8.636794298333876e-7	9.5	2	3	1	9	4	4	1	4
c1([H])c([H])c([H])c(C([H])([H])C([H])([H])[C@](C(N([C@@](C(c2c([H])c(F)c([H])c(F)c2[H])([H])[H])([C@]([C@@]2([H])C([H])([H])[C@@]([H])(OC([H])([H])c3c([H])c([H])c([H])nc3[H])C([H])([H])[N+]2([H])[H])([H])O[H])[H])[H])=O)([H])N2C(=O)[C@]([C@](C([H])(C([H])([H])[H])[H])([H])C([H])([H])[H])(N(C(C([H])([H])[H])=O)[H])C([H])([H])C2([H])[H])c([H])c1[H]	706.9	1634.6653289397755	2.8238000000000074	186.89459999999994	0.9251312768229907	37.982198823591375	17.303801575307226	9.546998874859929	5.169265389107258	137.47000000000003	5.18256728997068	4.312711916617887	0.0020562323468131857	2.8480933931359733e-7	0.	0.06631945741325243	0.0003128197022207309	1.	0.03325810561692441	0.00031575574152631575	1.	0.015532807622287762	8.093076858332308e-7	0.	4	4	1	2	4	4	1	2
c1([H])c([H])c([H])c(C([H])([H])C([H])([H])[C@](C(N([C@@](C(c2c([H])c(F)c([H])c(F)c2[H])([H])[H])([C@]([C@@]2([H])C([H])([H])[C@@]([H])(OC([H])([H])c3c([H])c([H])c([H])c([H])n3)C([H])([H])[N+]2([H])[H])([H])O[H])[H])[H])=O)([H])N2C(=O)[C@]([C@](C([H])(C([H])([H])[H])[H])([H])C([H])([H])[H])(N(C(C([H])([H])[H])=O)[H])C([H])([H])C2([H])[H])c([H])c1[H]	706.9	1646.751350060291	2.8238000000000074	186.89459999999994	0.9250875008742908	37.982198823591375	17.303801575307226	9.546998874859929	5.180462504491873	137.47000000000003	5.194282605483572	4.312711916617887	0.0010492275275346338	2.6508724976524675e-7	7299.	0.06611215738606314	0.0003132170762670994	1.	0.02426445803533083	0.0002980283492789598	0.	0.015559607900653617	8.099605711193979e-7	0.	3	2	1	2	2	12	1	13
C1([H])([H])C([H])([H])C([H])([H])[C@]12C([H])([H])[C@@]([N+](C([C@@](O[H])([C@@](N(C(=O)C(OC([H])([H])[H])([H])[H])[H])(C(c1c([H])c(-c3nc([H])c([H])s3)c([H])c(F)c1[H])([H])[H])[H])[H])([H])[H])([H])[H])([H])c1c(nc([H])c(C(C(C([H])([H])[H])(C([H])([H])[H])C([H])([H])[H])([H])[H])c1[H])O2	597.8	107.78713269546598	3.9773000000000023	159.78189999999975	0.9689352284936635	30.534938190182327	12.7506223961621	7.527047458036469	5.095542847763582	110.18	5.1925128238502865	4.3300405961318855	0.04001301102172595	2.023931569051885e-7	150.	0.04618944475338459	0.00029515769515999944	1.	0.026798255667052323	0.0003020913898984369	0.	0.029311728171456726	8.565339838423429e-7	10.	2	3	2	3	2	2	1	6
C1([H])([H])C([H])([H])C([H])([H])[C@]12C([H])([H])[C@@]([N+](C([C@@](O[H])([C@@](N(C(=O)C(OC([H])([H])[H])([H])[H])[H])(C(c1c([H])c(C#C[H])c([H])c(F)c1[H])([H])[H])[H])[H])([H])[H])([H])[H])([H])c1c(nc([H])c(C(C(C([H])([H])[H])(C([H])([H])[H])C([H])([H])[H])([H])[H])c1[H])O2	538.68	91.50314072103215	2.8351000000000006	146.60889999999995	0.9547453190358904	29.003836100235503	12.033712839100877	7.565613206444261	5.132774527224978	97.29	5.185292540719454	4.295383237103888	0.040373190195720846	2.0236302487568604e-7	330.	0.049384493113204676	0.0003052103132485684	1.	0.024970039511389115	0.00029652806274213566	0.	0.029610770609131757	8.532685304326755e-7	10.	2	3	7	1	2	11	1	12
C1([H])([H])C([H])([H])C([H])([H])[C@@]12C([H])([H])[C@@]([N+](C([C@@](O[H])([C@@](N(C(C([H])([H])[H])=O)[H])(C(c1c([H])c(F)c(F)c([H])c1[H])([H])[H])[H])[H])([H])[H])([H])[H])([H])c1c(nc([H])c(C(C(C([H])([H])[H])(C([H])([H])[H])C([H])([H])[H])([H])[H])c1[H])O2	502.63	69.61970953459289	3.3664000000000014	132.4299	0.9563094955487584	26.482109907567487	10.420590484448601	6.39656921755976	4.913740448095503	88.06	5.141015372818969	4.271513955792832	0.02650371585950231	2.0226915428783614e-7	451.	0.015388656984577188	0.00025062294309684404	0.	0.02730522471787218	0.00030195929833465237	0.	0.03077440289122418	8.362707342875182e-7	15.	1	1	7	8	2	7	1	1
C(C(C(N(C(C(C([H])([H])[H])([H])[H])([H])[H])C(=O)c1c([H])c([C@@](C([H])([H])[H])(O[H])[H])c([H])c(C(=O)N([C@@](C(c2c([H])c(F)c([H])c(F)c2[H])([H])[H])([C@@](O[H])(C([N+](C(c2c([H])c([H])c([H])c(OC([H])([H])[H])c2[H])([H])[H])([H])[H])([H])[H])[H])[H])[H])c1[H])([H])[H])([H])[H])([H])([H])[H]	612.74	94.17332063643268	3.7545000000000024	164.3746999999997	0.9375341736616322	34.62820247737951	16.843492358989234	10.109093457112817	4.1885234838162955	115.71000000000001	5.1925128238502865	4.3300405961318855	0.040402297852562746	2.0126581216701298e-7	108.	0.015519079948663576	0.0002829174879263725	1.	0.036340637754344804	0.0003173423161171731	1.	0.028649518352317563	8.646412733053247e-7	10.	2	3	2	7	4	4	1	4
N1([H])[C@@]([C@](O[H])(C([N+](C2(c3c([H])c(C(C([H])([H])[H])(C([H])([H])[H])[H])c([H])c([H])c3[H])C([H])([H])C2([H])[H])([H])[H])([H])[H])[H])([H])C([H])([H])c2c([H])c(c([H])c([H])c2[H])OC([H])([H])C([H])([H])C([H])([H])C([H])([H])N([H])c2c([H])c(c([H])c(N(C([H])([H])[H])S(C([H])([H])C(C([H])([H])[H])([H])[H])(=O)=O)c2[H])C1=O	663.9	51.20097135879792	4.525200000000004	187.7838999999996	0.9014501764157637	34.726799480140286	15.088553181240602	8.85572367478143	6.137986743965962	124.57999999999998	5.178072257588621	4.260725878075891	0.04161457237287557	1.9778267027932432e-7	38.	0.012222103003394833	0.00028166167519145835	0.	0.025080483259289976	0.00029617806616490024	0.	0.015641265425859866	8.056784215148366e-7	0.	2	3	2	8	2	10	1	7
C(F)(F)(F)[C@]([H])(Oc1c(N([H])[H])c(F)c([H])c(C([H])([H])[C@@]2([H])[C@]([H])(O[H])[C@@]([H])([N+]([H])([H])C([H])([H])c3c([H])c(C(C([H])([H])[H])(C([H])([H])[H])C([H])([H])[H])c([H])c([H])c3[H])C([H])([H])S(=O)(=O)C2([H])[H])c1[H])C(F)(F)F	601.6	98.63610884247444	3.6576000000000026	133.75240000000005	0.9827942455777325	31.941141019671075	11.360163443123842	8.001165393408805	4.739544788224496	106.23	5.235834522635283	4.295383237103888	0.04025835809393036	2.0188387695715486e-7	161.	0.04906745040336085	0.00029106364722203144	613.	0.024350005696201358	0.00029733783980365744	0.	0.03279272216306476	8.089940725004308e-7	21.	2	3	1	2	2	12	1	1
FC(F)(F)[C@]([H])(Oc1c(N([H])[H])c(F)c([H])c(C([H])([H])[C@@]2([H])[C@]([H])(O[H])[C@@]([H])([N+]([H])([H])C([H])([H])c3c([H])c(C(C([H])([H])[H])(C([H])([H])[H])C([H])([H])[H])c([H])c([H])c3[H])C([H])([H])S(=O)(=O)C2([H])[H])c1[H])C([H])([H])OC([H])([H])[H]	577.7	140.12574373271914	2.7417000000000034	139.57339999999996	0.978761848295792	31.122095307503468	11.991743794882304	8.291905094319922	4.823774221569521	115.46000000000001	5.22861423950445	4.260725878075891	0.021647948406069296	2.0462270903321377e-7	51.	0.04954176615750235	0.000305027264876858	1.	0.04963420284292473	0.0003168985445733082	1.	0.03137231237283971	8.26937659650652e-7	15.	5	5	7	1	2	3	1	1
FC(F)(F)[C@]([H])(Oc1c(N([H])[H])c(F)c([H])c(C([H])([H])[C@@]2([H])[C@]([H])(O[H])[C@@]([H])([N+]([H])([H])C([H])([H])c3c([H])c(C(C([H])([H])[H])(O[H])C([H])([H])[H])c([H])c([H])c3[H])C([H])([H])S(=O)(=O)C2([H])[H])c1[H])C(F)(F)F	603.6	95.53859533152304	2.5875000000000017	130.29720000000003	0.9829328110483014	31.90165858774437	11.336366608079354	7.9823803173832895	4.819998779516222	126.46000000000001	5.243054805766116	4.3300405961318855	0.04033620142917837	2.0137082678791652e-7	115.	0.04959744029112073	0.0002912052980144566	617.	0.01574041363035033	0.0002825107459264178	1.	0.033710911483957225	7.967879882617193e-7	28.	2	3	1	2	4	1	1	1
FC(F)(F)[C@]([H])(Oc1c(N([H])[H])c(F)c([H])c(C([H])([H])[C@@]2([H])[C@]([H])(O[H])[C@@]([H])([N+]([H])([H])C([H])([H])c3c([H])c(C(C([H])([H])[H])(C(O[H])([H])[H])C([H])([H])[H])c([H])c([H])c3[H])C([H])([H])S(=O)(=O)C2([H])[H])c1[H])C(F)(F)F	617.6	111.5888663915214	2.630000000000002	135.16420000000005	0.9848068537243718	32.88902017755542	11.936108057152506	8.234603413457782	4.8557104870448216	126.46000000000001	5.235834522635283	4.288842635306831	0.0399466181718553	2.020181763339659e-7	76.	0.04818763264345689	0.00029156407114722317	617.	0.049483252359804726	0.00031732211873711984	1.	0.03286551894959525	8.071116219230888e-7	21.	2	3	1	2	2	3	1	1
C1([H])([H])C([H])([H])C([H])([H])[C@@]12C([H])([H])[C@@]([N+](C([C@@](O[H])([C@@](N(C(C([H])([H])[H])=O)[H])(C(c1c([H])c(OC(F)(F)F)c(F)c([H])c1[H])([H])[H])[H])[H])([H])[H])([H])[H])([H])c1c(nc([H])c(C(C(C([H])([H])[H])(C([H])([H])[H])C([H])([H])[H])([H])[H])c1[H])O2	568.63	71.18054751223457	4.125900000000002	139.15489999999997	0.9788445264252905	30.048123632973574	11.520790566213199	7.842042668092303	5.0314030967572005	97.29	5.214173673242785	4.312711916617887	0.04094318963161988	1.997546794002937e-7	108.	0.049272864640246786	0.0003055431973713591	1.	0.001646645007471062	0.00023735181252561706	0.	0.030596573302863472	8.393409159391678e-7	15.	2	3	7	1	3	6	1	1
C1([H])([H])C([H])([H])C([H])([H])[C@@]12C([H])([H])[C@@]([N+](C([C@@](O[H])([C@@](N(C(C([H])([H])[H])=O)[H])(C(c1c([H])c(C(F)(F)F)c([H])c([H])c1[H])([H])[H])[H])[H])([H])[H])([H])[H])([H])c1c(nc([H])c(C(C(C([H])([H])[H])(C([H])([H])[H])C([H])([H])[H])([H])[H])c1[H])O2	534.64	90.49886567580208	4.107000000000001	137.51590000000002	0.9659368599967495	28.36038775159828	10.84618408921701	7.052063345572878	4.914327871952591	88.06	5.206953390111952	4.27805455758989	0.00012268157324818866	1.8467427773499868e-7	0.	0.010475779029537188	0.00025778022121883203	1.	0.024359749742086004	0.00029674520196771453	0.	0.030349384548019828	8.426047947583242e-7	15.	4	4	3	2	2	8	1	16
C1([H])([H])C([H])([H])C([H])([H])[C@@]12C([H])([H])[C@@]([N+](C([C@@](O[H])([C@@](N(C(C([H])([H])[H])=O)[H])(C(c1c([H])c(C#N)c(F)c([H])c1[H])([H])[H])[H])[H])([H])[H])([H])[H])([H])c1c(nc([H])c(C(C(C([H])([H])[H])(C([H])([H])[H])C([H])([H])[H])([H])[H])c1[H])O2	509.65	70.02524816755866	3.0989800000000014	137.1869	0.9612070022762896	27.02656574044526	10.763209207698203	6.652227573873739	5.0146934876945135	111.85	5.178072257588621	4.3300405961318855	0.026464515665885802	2.024449173644037e-7	466.	0.04871132453456804	0.000306707705712249	1.	0.024997964664606437	0.0002964746929795926	0.	0.030748494030879894	8.371241103463518e-7	15.	1	1	7	1	2	3	1	1
C(C(n1c([H])c([C@@]2(c3c([H])c([H])c([H])c(N(C(=O)c4nc([H])c([H])c([H])c4[H])[H])c3[H])c3c([H])c([H])c([H])c(F)c3C(N([H])[H])=N2)c([H])c(C([H])([H])[H])c1=O)([H])[H])([H])([H])[H]	481.53	95.0559221145864	3.9738200000000026	136.75159999999997	0.9611103390834439	23.16588644451517	8.884827847851815	3.671278810788157	3.3166828048170496	102.36999999999999	5.1925128238502865	4.27805455758989	0.0403231531752919	2.0302735109712348e-7	478.	0.019155431768611775	0.0002896624763288065	1.	0.03229729409124198	0.0003222581169869373	1.	0.037374364864966154	7.522099929593145e-7	59.	2	3	2	5	1	1	1	1
c1(-c2c([H])c([H])c3nc(N([H])[H])c(C([C@]([H])(C(N(C([C@]4([H])C([H])([H])C([H])([H])C([H])([H])C([H])([H])C4([H])[H])([H])[H])[H])=O)C([H])([H])[H])([H])[H])c([H])c3c2[H])c(C([H])([H])[H])c([H])c([H])c([H])c1[H]	415.58	9.437572650687923	5.667520000000002	128.7811	0.9281106825803492	21.355783533019213	9.505282370917854	5.066146497101897	2.8453597563713657	68.01	5.208723171745238	4.312711916617887	0.02109081118392535	1.9795535987487527e-7	198.	0.03887171384629288	0.00032023710551570735	0.	0.00769803952735689	0.0002552558710898508	1.	0.033972841767506215	7.908545578925308e-7	22.5	2	5	1	3	1	6	1	1
C1([H])([H])C([H])([H])C([H])([H])[C@@]12C([H])([H])[C@@]([N+](C([C@@](O[H])([C@]1([H])C([H])([H])c3c([H])c(c([H])c([H])c3[H])C([H])([H])C([H])([H])C([H])([H])C([H])([H])n3c([H])c(c([H])c(N4C([H])([H])C([H])([H])C([H])([H])C4([H])[H])c3=O)C(=O)N1[H])[H])([H])[H])([H])[H])([H])c1c(c([H])c([H])c(C(C([H])([H])[H])([H])[H])c1[H])O2	625.8	143.28875500594992	4.059100000000003	179.67439999999965	0.9303012257335507	31.00346235474603	13.242501423915872	6.469997334745216	6.76707811087415	100.40999999999998	5.104913957164805	4.271513955792832	0.03912376469563423	2.057648291623347e-7	344.	0.0659404954863796	0.0003139892990711917	1.	0.026480938452988753	0.0003008362251479285	0.	0.015725050614915945	8.037331798738783e-7	0.	2	3	1	2	2	2	1	7
C(C(n1c([H])c([C@@]2(c3c([H])c([H])c([H])c(-c4c([H])c(C#CC([H])([H])[H])c([H])nc4[H])c3[H])c3c([H])c(F)c([H])c(F)c3C(N([H])[H])=N2)c([H])c(C([H])([H])[H])c1=O)([H])[H])([H])([H])[H]	494.55	79.29579080237646	4.899020000000002	140.30239999999986	0.9342244041228351	24.13889403259584	9.13962096473909	3.9109333794157997	3.7155189504502966	73.27	5.189787573101513	4.3300405961318855	0.020117427586541458	2.0242862965460847e-7	120.	0.04307377969806842	0.00029552554775190773	1.	0.011599080673958819	0.00026395442532494405	5.	0.01755481711954741	7.485909646567748e-7	0.	2	5	6	4	5	8	1	15
c1([H])c([H])c([H])c(C([H])([H])C([H])([H])[C@](C(N([C@@](C(c2c([H])c(F)c([H])c(F)c2[H])([H])[H])([C@]([C@@]2([H])C([H])([H])[C@@]([H])(OC(C(C([H])([H])[H])([H])[H])([H])[H])C([H])([H])[N+]2([H])[H])([H])O[H])[H])[H])=O)([H])N2C(=O)[C@]([C@]([H])(C(C([H])([H])[H])([H])[H])C([H])([H])[H])(N(C(C([H])([H])[H])=O)[H])C([H])([H])C2([H])[H])c([H])c1[H]	657.8	184.4465711201362	2.638600000000007	174.1115999999999	0.888098938150411	36.426439922619636	16.61374158424552	9.146115679804875	5.141395329226115	124.58000000000001	5.22861423950445	4.312711916617887	0.00008404415113882969	1.8616948538294565e-7	158.	0.06597016574237519	0.0003135343262810309	1.	0.015922704551165397	0.0002814780684543655	1.	0.015388914629738789	8.131443152267778e-7	0.	3	2	1	2	4	1	1	2
c1([H])c([H])c([H])c(C([H])([H])C([H])([H])[C@](C(N([C@@](C(c2c([H])c(F)c([H])c(F)c2[H])([H])[H])([C@]([C@@]2([H])C([H])([H])[C@@]([H])(Oc3c([H])c([H])c([H])c([H])c3[H])C([H])([H])[N+]2([H])[H])([H])O[H])[H])[H])=O)([H])N2C(=O)[C@]([C@](C([H])(C([H])([H])[H])[H])([H])C([H])([H])[H])(N(C(C([H])([H])[H])=O)[H])C([H])([H])C2([H])[H])c([H])c1[H]	691.8	1611.1432036051865	3.2910000000000057	184.93859999999995	0.9144215955302291	36.91859821367903	16.57133778169739	8.863006798757283	5.065852640406313	124.58000000000001	5.175347006839847	4.3300405961318855	0.0014520545417846535	3.061885804778579e-7	0.	0.0330138157277726	0.00026751153860184797	1.	0.03598773320364085	0.000318108496891335	1.	0.015636125043103914	8.064548647373578e-7	0.	5	5	1	2	4	4	1	13
c1([H])c([H])c([H])c(C([H])([H])C([H])([H])[C@](C(N([C@@](C(c2c([H])c(F)c([H])c(F)c2[H])([H])[H])([C@]([C@@]2([H])C([H])([H])[C@@]([H])(Oc3nc([H])c([H])c([H])c3[H])C([H])([H])[N+]2([H])[H])([H])O[H])[H])[H])=O)([H])N2C(=O)[C@]([C@](C([H])(C([H])([H])[H])[H])([H])C([H])([H])[H])(N(C(C([H])([H])[H])=O)[H])C([H])([H])C2([H])[H])c([H])c1[H]	692.8	1600.1828244229937	2.686000000000006	182.73359999999997	0.9150737633446973	36.850331942003834	16.524606553971463	8.832830993226848	5.173923344170635	137.47000000000003	5.211448422494011	4.312711916617887	0.0009787368435369957	2.8877095723110636e-7	0.	0.04335793775102657	0.0003091008143138303	1.	0.015848740900745447	0.0002819599186480503	1.	0.015772684736071903	8.017336688855983e-7	0.	5	5	1	3	4	1	1	1
c1([H])c([H])c([H])c(C([H])([H])C([H])([H])[C@](C(N([C@@](C(c2c([H])c(F)c([H])c(F)c2[H])([H])[H])([C@]([C@@]2([H])C([H])([H])[C@@]([H])(OC([H])([H])c3c([H])c([H])c([H])c(C(F)(F)F)c3[H])C([H])([H])[N+]2([H])[H])([H])O[H])[H])[H])=O)([H])N2C(=O)[C@]([C@](C([H])(C([H])([H])[H])[H])([H])C([H])([H])[H])(N(C(C([H])([H])[H])=O)[H])C([H])([H])C2([H])[H])c([H])c1[H]	773.9	1663.5234976896772	4.447600000000008	194.10159999999993	0.9308308723477609	41.756932200888244	18.033670547814474	10.470708546384223	5.230240062190185	124.58000000000001	5.1925128238502865	4.312711916617887	0.22229019005517475	3.7311131919767007e-7	209493.	0.06681345947870695	0.0003119301679344163	1.	0.006169227631354652	0.00024840850996031273	0.	0.015511759822220575	8.132104409714937e-7	0.	1	1	1	2	1	6	1	13
C1([H])([H])C([H])([H])C([H])([H])[C@@]12C([H])([H])[C@@]([N+](C([C@@](O[H])([C@]1([H])C([H])([H])c3c([H])c(c([H])c([H])c3[H])C([H])([H])C([H])([H])C([H])([H])n3c([H])c(c([H])c([H])c3=O)C(=O)N1[H])[H])([H])[H])([H])[H])([H])c1c(nc([H])c(C(C(C([H])([H])[H])(C([H])([H])[H])C([H])([H])[H])([H])[H])c1[H])O2	585.77	103.79221751377186	3.490000000000001	165.18639999999976	0.956516504657031	29.575961917584728	11.888619594114889	6.859059346109163	6.939366684100894	110.06	5.1925128238502865	4.236856596764835	0.040106434190886046	2.0227147443402926e-7	169.	0.06417613942290717	0.0003158264559463173	1.	0.006223108062359096	0.0002479768713386811	0.	0.0284670421067974	8.667892306638826e-7	7.5	2	3	1	2	1	6	1	17
C1([H])([H])C([H])([H])C([H])([H])[C@]12C([H])([H])[C@@]([N+](C([C@@](O[H])([C@@](N(C(=O)C(OC([H])([H])[H])([H])[H])[H])(C(c1c([H])c(C#C[H])c([H])c([H])c1F)([H])[H])[H])[H])([H])[H])([H])[H])([H])c1c(nc([H])c(C(C(C([H])([H])[H])(C([H])([H])[H])C([H])([H])[H])([H])[H])c1[H])O2	538.68	91.6700293977714	2.8351000000000006	146.60889999999995	0.9546070268963528	29.003836100235503	12.033712839100877	7.356945479131074	5.119097604148055	97.29	5.206953390111952	4.3300405961318855	0.040369198855398435	2.024012368738371e-7	335.	0.016239905171445947	0.0002514958506510021	0.	0.027328317241748248	0.00030149874808935975	0.	0.029556901977611783	8.543459725276508e-7	10.	2	3	7	6	2	11	1	6
C(C(C(N(C(C(C([H])([H])[H])([H])[H])([H])[H])C(=O)c1c([H])c(/C(=N\O[H])C([H])([H])[H])c([H])c(C(=O)N([C@@](C(c2c([H])c(F)c([H])c(F)c2[H])([H])[H])([C@@](O[H])(C([N+](C(c2c([H])c([H])c([H])c(OC([H])([H])[H])c2[H])([H])[H])([H])[H])([H])[H])[H])[H])[H])c1[H])([H])[H])([H])[H])([H])([H])[H]	625.74	107.76336767956907	3.8994000000000018	167.73839999999967	0.939368566942786	35.13248441127033	17.21892979216224	10.36161974606045	4.081552237439526	128.07	5.185292540719454	4.271513955792832	0.040066415212513695	2.0214140437572944e-7	118.	0.012968381725819612	0.00028247120969272907	0.	0.03628785559545392	0.00031742223317541884	1.	0.029113751555396382	8.567064264119165e-7	9.	2	3	2	3	4	4	1	20
C(C(n1c([H])c2c3c(c([H])c(C(=O)N([C@@](C(c4c([H])c([H])c([H])c([H])c4[H])([H])[H])([C@](O[H])(C([N+](C(C(C(F)(F)F)([H])[H])([H])[H])([H])[H])([H])[H])[H])[H])[H])c([H])c13)N(C([H])([H])[H])S(=O)(=O)C([H])([H])C2([H])[H])([H])[H])([H])([H])[H]	567.6	26.181563342962527	2.2010999999999994	143.24419999999992	0.9331364569633209	28.906309019866146	11.56717704599091	6.73792262208443	4.309858846642844	108.25	5.214173673242785	4.312711916617887	0.02331481895947852	1.984486646266074e-7	181.	0.016706217036655525	0.0002559643153976652	0.	0.031019560560944903	0.00032435544117140835	0.	0.03232306807708321	8.130934057311702e-7	21.	5	5	7	2	1	1	1	5
C(C(Oc1c([H])c(N(c2c([H])c([H])c([H])c([H])c2[H])S(C([H])([H])[H])(=O)=O)c([H])c(C(=O)N([C@@](C(c2c([H])c([H])c([H])c([H])c2[H])([H])[H])([C@](O[H])(C([N+](C([H])([H])c2c([H])c([H])c([H])c(C(F)(F)F)c2[H])([H])[H])([H])[H])[H])[H])[H])c1[H])([H])[H])([H])([H])[H]	656.7	150.67537883068408	4.667400000000002	170.38319999999982	0.8885597561845895	34.4825399701847	15.263115554973071	9.55539958777785	3.948936286770305	112.54999999999998	5.1925128238502865	4.27805455758989	0.03899550687679518	2.0481401324663386e-7	118.	0.042939517883972315	0.0002941298154571608	1.	0.05008404169716744	0.00031601613871117847	1.	0.03120874527650812	8.261540545988691e-7	15.	2	3	6	4	2	3	1	1
c1([H])c([H])c([H])c(C([H])([H])C([H])([H])[C@](C(N([C@@](C(c2c([H])c(F)c([H])c(F)c2[H])([H])[H])([C@]([C@@]2([H])C([H])([H])[C@@]([H])(OC([H])([H])c3c([H])c([H])c([H])c(C#N)c3[H])C([H])([H])[N+]2([H])[H])([H])O[H])[H])[H])=O)([H])N2C(=O)[C@]([C@](C([H])(C([H])([H])[H])[H])([H])C([H])([H])[H])(N(C(C([H])([H])[H])=O)[H])C([H])([H])C2([H])[H])c([H])c1[H]	730.9	1650.4873862818251	3.300480000000008	193.81459999999993	0.9252479658104835	39.506270633095575	17.882703272787555	9.843715373171108	5.213032140579468	148.37	5.22861423950445	4.295383237103888	0.045895849920644376	3.758807307552856e-7	101755.	0.04385306966378599	0.0003079833067516476	1.	0.01601934383213174	0.0002811481721065971	1.	0.015556051736709991	8.105284402271748e-7	0.	5	5	1	3	4	1	1	13
FC(F)(F)[C@]([H])(Oc1c(N([H])[H])c(F)c([H])c(C([H])([H])[C@@]2([H])[C@]([H])(O[H])[C@@]([H])([N+]([H])([H])C([H])([H])c3c([H])c(C(C([H])([H])[H])(C([H])([H])[H])C([H])([H])[H])c([H])c([H])c3[H])C([H])([H])S(=O)(=O)C2([H])[H])c1[H])C([H])([H])[H]	547.6	132.31136639749636	3.1152000000000033	133.3714	0.9795789935849989	29.1898853264701	10.781117411211538	7.578541351052402	4.745623943630408	106.23	5.211448422494011	4.312711916617887	0.02539409273288348	2.055437943555397e-7	256.	0.04947604326251412	0.00030532926752551516	1.	0.0496221152722541	0.0003170081874843581	1.	0.032187571216348576	8.159874794881147e-7	21.	1	1	7	1	2	3	1	1
O=C(N([C@@](c1c([H])c([H])c([H])c([H])c1[H])(C([H])([H])[H])[H])[H])c1c([H])c(N(S(=O)(C([H])([H])[H])=O)C([H])([H])[H])c([H])c(C(=O)N([C@@](C(Oc2c([H])c(F)c([H])c(F)c2[H])([H])[H])([C@@](O[H])(C([C@@](C([H])([H])[H])(C(=O)N([C@@](C(C([H])([H])[H])(C([H])([H])[H])[H])(C(=O)N(C(c2c([H])c([H])c([H])c([H])c2[H])([H])[H])[H])[H])[H])[H])([H])[H])[H])[H])[H])c1[H]	836.	99.42472563135887	4.873300000000004	219.96439999999953	0.9394178999654269	45.82739608641198	20.70505356705876	13.604404503936237	4.390968497733555	183.24	5.206953390111952	4.347369275645884	0.04110700782453541	1.995282100192878e-7	20.	0.017166550768446164	0.00028470154062434433	51.	0.049621987585847384	0.0003171840406412109	1.	0.015150714234930064	8.200774645172982e-7	0.	2	3	2	8	2	3	1	15
C1([H])([H])C([H])([H])C([H])([H])[C@]12C([H])([H])[C@@]([N+](C([C@@](O[H])([C@@](N(C(=O)[C@@](C([H])([H])[H])(O[H])[H])[H])(C(c1c([H])c(-c3nc([H])c([H])s3)c([H])c([H])c1[H])([H])[H])[H])[H])([H])[H])([H])[H])([H])c1c(nc([H])c(C(C(C([H])([H])[H])(C([H])([H])[H])C([H])([H])[H])([H])[H])c1[H])O2	579.8	112.66131814026153	3.572600000000003	159.62869999999972	0.9697221948266651	29.63582492904373	12.173871451864974	7.326686996111958	5.20358341120592	121.18	5.214173673242785	4.382026634673881	0.00004027180865039679	1.6537683015155e-7	0.	0.031164836299224848	0.00027220621866060686	0.	0.03209926205528233	0.00032213097979281785	1.	0.028892930080781108	8.622525658480728e-7	10.	3	2	1	3	1	1	1	21
O=S(=O)(C([H])([H])[H])N(C([H])([H])[H])c1c([H])c2c([H])c(c1[H])C(=O)N([H])[C@]([H])([C@@]([H])(C([H])([H])[N+]([H])([H])C([H])([H])c1c([H])c(C([H])(C([H])([H])[H])C([H])([H])[H])c([H])c([H])c1[H])O[H])C([H])([H])OC([H])([H])/C([H])=C(\[H])C([H])([H])[C@]([H])(c1c([H])c([H])c([H])c([H])c1[H])N([H])C2=O	649.8	75.58734455852765	2.8762999999999996	179.20239999999987	0.96424438743663	34.83574653653173	15.994901098097095	9.733536993777793	5.7919238537323166	141.65	5.214173673242785	4.295383237103888	0.04094846422205988	1.9952300753070506e-7	53.	0.013114935523750768	0.0002849215823698816	0.	0.024557927105787396	0.00029898513511565904	1.	0.028792044774615937	8.602912774207092e-7	10.	2	3	2	3	2	8	1	4
C1([H])([H])C([H])([H])C([H])([H])[C@]12C([H])([H])[C@@]([N+](C([C@@](O[H])([C@@](N(C(=O)C(OC([H])([H])[H])([H])[H])[H])(C(c1c([H])c(C#C[H])c([H])c([H])c1[H])([H])[H])[H])[H])([H])[H])([H])[H])([H])c1c(nc([H])c(C(C(C([H])([H])[H])(C([H])([H])[H])C([H])([H])[H])([H])[H])c1[H])O2	520.69	97.44298445379799	2.6960000000000015	146.65089999999992	0.9546315362649355	28.097318692182757	11.858085514681493	7.133941805762825	5.0313569358132595	97.29	5.185292540719454	4.3300405961318855	0.026012194724482945	2.0402363111337183e-7	435.	0.04029215674572691	0.00029711983123594616	1.	0.007211555445556722	0.0002569631189573706	0.	0.02937643224293707	8.563836119006492e-7	10.	1	1	6	5	1	1	1	20
C1([H])([H])C([H])([H])C([H])([H])[C@@]12C([H])([H])[C@@]([N+](C([C@@](O[H])([C@@](N(C(C([H])([H])[H])=O)[H])(C(c1c(F)c([H])c([H])c([H])c1[H])([H])[H])[H])[H])([H])[H])([H])[H])([H])c1c(nc([H])c(C(C(C([H])([H])[H])(C([H])([H])[H])C([H])([H])[H])([H])[H])c1[H])O2	484.64	55.19900424455544	3.2273000000000005	132.4719	0.9422708605464651	25.57896890222074	10.231570794512377	6.385166477144321	4.889567922652874	88.06	5.1925128238502865	4.312711916617887	0.026765201254249145	2.0120253963912662e-7	433.	0.03100921966814893	0.00027266708748826407	0.	0.048901054461229755	0.0003160456589182428	0.	0.030530392931878987	8.394029159178493e-7	15.	1	1	4	6	2	3	1	16
C1([H])([H])C([H])([H])C([H])([H])[C@@]12C([H])([H])[C@@]([N+](C([C@@](O[H])([C@@](N(C(C([H])([H])[H])=O)[H])(C(c1c([H])c(F)c(OC([H])([H])[H])c([H])c1[H])([H])[H])[H])[H])([H])[H])([H])[H])([H])c1c(nc([H])c(C(C(C([H])([H])[H])(C([H])([H])[H])C([H])([H])[H])([H])[H])c1[H])O2	514.66	76.42310402738372	3.235900000000001	139.02389999999997	0.9610981525861367	27.328154776968237	10.954369548338946	6.788655944577414	4.8846672433506235	97.29	5.153686157447349	4.312711916617887	0.02016243375037948	2.0122157354328157e-7	82.	0.048351022896346525	0.00030701978091062583	1.	0.001568697612239613	0.0002353441464401545	0.	0.0297916340068973	8.500582289886858e-7	13.	2	5	7	1	3	6	1	12
O=C(N([C@@](c1c([H])c([H])c([H])c([H])c1[H])(C([H])([H])[H])[H])[H])c1c([H])c(N(S(=O)(C([H])([H])[H])=O)C([H])([H])[H])c([H])c(C(=O)N([C@@](C(OC(c2c([H])c([H])c([H])c([H])c2[H])([H])[H])([H])[H])([C@@](O[H])(C([C@@](C([H])([H])[H])(C(=O)N([C@@](C(C([H])([H])[H])(C([H])([H])[H])[H])(C(=O)N(C(c2c([H])c([H])c([H])c([H])c2[H])([H])[H])[H])[H])[H])[H])([H])[H])[H])[H])[H])c1[H]	814.	138.8823110068038	4.732900000000003	224.20939999999942	0.9501325400027228	45.136008351741616	21.26326886149871	13.530079281775043	4.262724646537414	183.24	5.2574953720277815	4.260725878075891	0.040016584345702794	2.0198966307120637e-7	16.	0.03909615996566534	0.00028532071934047053	1.	0.02980802153001645	0.00031686157146117253	1.	0.01463340271771226	8.364714955608458e-7	0.	2	3	2	7	1	1	1	15
C1([H])([H])C([H])([H])C([H])([H])[C@]12C([H])([H])[C@@]([N+](C([C@@](O[H])([C@@](N(C(=O)C(OC([H])([H])[H])([H])[H])[H])(C(c1c([H])c(C#C[H])c(F)c([H])c1[H])([H])[H])[H])[H])([H])[H])([H])[H])([H])c1c(nc([H])c(C(C(C([H])([H])[H])(C([H])([H])[H])C([H])([H])[H])([H])[H])c1[H])O2	538.68	105.8389301114779	2.8351000000000006	146.60889999999995	0.9594642555314489	29.003836100235503	12.033712839100877	7.356945479131074	5.120286065686517	97.29	5.189787573101513	4.27805455758989	0.040011314071790746	2.031643873094555e-7	310.	0.048993152722782346	0.0003062752183461015	1.	0.024964452279075074	0.0002967056884816396	0.	0.029602113460376875	8.533318769802633e-7	12.	2	3	7	1	2	11	1	12
C1([H])([H])C([H])([H])C([H])([H])[C@]12C([H])([H])[C@@]([N+](C([C@@](O[H])([C@@](N(C(=O)C([H])([H])[H])[H])(C(c1c([H])c(-c3nc([H])c([H])s3)c([H])c([H])c1[H])([H])[H])[H])[H])([H])[H])([H])[H])([H])c1c(nc([H])c(C(C(C([H])([H])[H])(C([H])([H])[H])C([H])([H])[H])([H])[H])c1[H])O2	549.8	81.31218134152405	4.211700000000002	153.6218999999998	0.9725284386978837	27.74540728689756	11.354520056538027	6.8566755873372776	4.98018131044176	100.95	5.141970841934457	4.260725878075891	0.004783388676994153	1.969275771785102e-7	0.	0.061935408307316114	0.00031702573610036927	0.	0.050021295328431026	0.000315877155007293	1.	0.029837944816824568	8.490759082352721e-7	13.	1	1	1	2	2	3	1	11
C1([H])([H])C([H])([H])C([H])([H])[C@@]12C([H])([H])[C@@]([N+](C([C@@](O[H])([C@@](N(C(C([H])([H])[H])=O)[H])(C(c1c([H])c(C([H])([H])[H])c(F)c([H])c1[H])([H])[H])[H])[H])([H])[H])([H])[H])([H])c1c(nc([H])c(C(C(C([H])([H])[H])(C([H])([H])[H])C([H])([H])[H])([H])[H])c1[H])O2	498.66	62.288834806816006	3.5357200000000013	137.20889999999997	0.9549515875997447	26.55014171321935	10.463225446935658	6.427005226525168	4.923332056487111	88.06	5.1925128238502865	4.226068519047893	0.02661102334146882	2.0186767350848147e-7	464.	0.01515467125100557	0.00025095052178935424	0.	0.02729012673079603	0.00030203087179680305	0.	0.0298634987811923	8.490658153366758e-7	15.	1	1	7	6	2	7	1	11
C(C(C(N(C(C(C([H])([H])[H])([H])[H])([H])[H])C(=O)c1c([H])c(C(=O)C([H])([H])[H])c([H])c(C(=O)N([C@@](C(c2c([H])c(F)c([H])c(F)c2[H])([H])[H])([C@@](O[H])(C([N+](C(c2c([H])c([H])c([H])c(OC([H])([H])[H])c2[H])([H])[H])([H])[H])([H])[H])[H])[H])[H])c1[H])([H])[H])([H])[H])([H])([H])[H]	610.72	97.042417977403	3.903800000000002	163.7453999999997	0.9381807929607987	34.34151475443532	16.630911949286183	9.956055829409548	3.9448161284620538	112.55000000000001	5.214173673242785	4.260725878075891	0.04031935539963196	2.0135997694964537e-7	102.	0.015179133618384648	0.00028210964711521027	0.	0.03624888989415564	0.00031778832012894256	1.	0.029320156867600866	8.534775368979677e-7	10.	2	3	2	7	4	4	1	20
C([N+](C([C@@](O[H])([C@](C(c1c([H])c([H])c([H])c([H])c1[H])([H])[H])(N(C(=O)c1c([H])c([C@]2([H])C([H])([H])C([H])([H])C([H])([H])C2([H])[H])c([H])c(N(c2c([H])c([H])c([H])c([H])c2[H])S(C([H])([H])[H])(=O)=O)c1[H])[H])[H])[H])([H])[H])([H])[H])([H])([H])c1c([H])c([H])c([H])c(C(F)(F)F)c1[H]	680.8	160.451600531673	5.926300000000004	180.4231999999998	0.9082253081460626	35.12579977759172	15.35572362198409	9.240039859070148	4.0557750484316255	103.32	5.218668705624844	4.295383237103888	0.03881886376310134	2.053812823602876e-7	121.	0.041295791521673855	0.00029417160808301474	1.	0.007195423847408287	0.00025417454338605845	0.	0.029564959568051257	8.453921478286526e-7	11.	2	3	6	5	3	6	1	12
FC(F)(F)[C@]([H])(Oc1c(N([H])[H])c(F)c([H])c(C([H])([H])[C@@]2([H])[C@]([H])(O[H])[C@@]([H])([N+]([H])([H])C([H])([H])c3c([H])c(C(C([H])([H])[H])(C([H])([H])[H])C([H])([H])[H])c([H])c([H])c3[H])C([H])([H])S(=O)(=O)C2([H])[H])c1[H])C([H])([H])OC([H])([H])C([H])([H])OC([H])([H])[H]	621.7	162.7985332095315	2.7583000000000037	150.39239999999992	0.9684439565953803	34.04498885688592	13.892795308118012	9.530372385118083	4.848034077432747	124.69000000000001	5.204228139363178	4.271513955792832	0.00003897623108103086	1.6907928613191022e-7	0.	0.049635693803294516	0.00030503637873466555	1.	0.04971453748119245	0.0003166976261179303	1.	0.02976025416359655	8.489058028653967e-7	10.	3	2	7	1	2	3	1	6
C1([H])([H])C([H])([H])C([H])([H])[C@]12C([H])([H])[C@@]([N+](C([C@@](O[H])([C@@](N(C(=O)C(OC([H])([H])[H])([H])[H])[H])(C(c1c([H])c(-c3nc([H])c([H])s3)c([H])c([H])c1[H])([H])[H])[H])[H])([H])[H])([H])[H])([H])c1c(nc([H])c(C(C(C([H])([H])[H])(C([H])([H])[H])C([H])([H])[H])([H])[H])c1[H])O2	579.8	115.69071130239679	3.838200000000003	159.82389999999972	0.9714274529187085	29.63582492904373	12.568780893033164	7.515389818700114	4.99974335744341	110.18	5.1925128238502865	4.347369275645884	0.0397607309725867	2.04013210149911e-7	340.	0.06375178166796248	0.0003162278077275243	2.	0.04998212999008396	0.0003159355341000271	1.	0.029054407719274075	8.599169492210442e-7	10.	2	3	1	2	2	3	1	8
c1([H])c([H])c([H])c(C([H])([H])C([H])([H])[C@](C(N([C@@](C(c2c([H])c(F)c([H])c(F)c2[H])([H])[H])([C@]([C@@]2([H])C([H])([H])c3c([H])c([H])c([H])c(OC([H])([H])[H])c3C([H])([H])[N+]2([H])[H])([H])O[H])[H])[H])=O)([H])N2C(=O)[C@]([C@]([H])(C(C([H])([H])[H])([H])[H])C([H])([H])[H])(N(C(C([H])([H])[H])=O)[H])C([H])([H])C2([H])[H])c([H])c1[H]	691.8	222.05660446795886	3.204600000000008	184.99859999999987	0.8883054300949981	36.91859821367903	16.118280970761298	8.158834804580538	5.018342836805223	124.58	5.214173673242785	4.271513955792832	0.004347591952532044	2.045349490359156e-7	5.	0.0659048282354617	0.00031316149268597503	1.	0.006123352015778654	0.0002492376324327447	0.	0.01575310690369461	8.036111068698303e-7	0.	3	2	1	2	1	6	1	13
C1([H])([H])C([H])([H])C([H])([H])[C@@]12C([H])([H])[C@@]([N+](C([C@@](O[H])([C@@](N(C(C([H])([H])[H])=O)[H])(C(c1c([H])c(OC([H])([H])[H])c(F)c([H])c1[H])([H])[H])[H])[H])([H])[H])([H])[H])([H])c1c(nc([H])c(C(C(C([H])([H])[H])(C([H])([H])[H])C([H])([H])[H])([H])[H])c1[H])O2	514.66	75.24656519177931	3.2359000000000018	139.02389999999997	0.964285755522637	27.328154776968237	10.954369548338946	6.788655944577414	4.900097560092704	97.29	5.134750558803624	4.3300405961318855	0.04081866456895274	2.0016351882201645e-7	149.	0.04825953818640923	0.00030699718841959995	1.	0.02728902608873586	0.0003016604894602073	0.	0.029863344778700784	8.490434676293687e-7	14.	2	3	7	1	2	3	1	11
c1([H])c([H])c([H])c(C([H])([H])C([H])([H])[C@](C(N([C@@](C(c2c([H])c(F)c([H])c(F)c2[H])([H])[H])([C@]([C@@]2([H])C([H])([H])[C@@]([H])(OC(C(C([H])([H])[H])([H])[H])([H])[H])C([H])([H])[N+]2([H])[H])([H])O[H])[H])[H])=O)([H])N2C(=O)[C@@]([H])([C@]([H])(O[H])C([H])(C([H])([H])C([H])([H])[H])[H])C([H])([H])C2([H])[H])c([H])c1[H]	616.8	1568.562314359216	2.494800000000007	162.5137	0.8421693894471663	33.96273754039018	16.407362227771753	9.061813362520784	5.002619647523353	115.71000000000001	5.1681267237090145	4.243397198561892	0.002080194807830437	3.370785823013551e-7	0.	0.0657119633456646	0.0003143811602037784	1.	0.03609850663412997	0.00031810870008202577	1.	0.01588635381725575	7.998272373167396e-7	0.	1	1	1	2	4	4	1	7
C(C(n1c([H])c2c3c(c([H])c(C(=O)N([C@@](C(c4c([H])c([H])c([H])c([H])c4[H])([H])[H])([C@](O[H])(C([N+]([C@]4([H])C([H])([H])C([H])([H])OC([H])([H])C4([H])[H])([H])[H])([H])[H])[H])[H])[H])c([H])c13)N(C([H])([H])[H])S(=O)(=O)C([H])([H])C2([H])[H])([H])[H])([H])([H])[H]	555.7	39.830241570375506	1.427700000000002	151.5461999999998	0.9325176237973063	27.639505739020958	11.672873622124666	5.986079185549714	4.316470107904106	117.48	5.185292540719454	4.347369275645884	0.041739239409420245	1.9792026249385622e-7	113.	0.06299264230054734	0.0003179308977739289	3.	0.011034066571727818	0.0002663541309001677	0.	0.030537151859464762	8.382735588400976e-7	15.	2	3	1	2	3	2	1	3
C(C(n1c([H])c2c3c(c([H])c(C(=O)N([C@@](C(c4c([H])c([H])c([H])c([H])c4[H])([H])[H])([C@](O[H])(C(N(c4c([H])c([H])c([H])c([H])c4[H])[H])([H])[H])[H])[H])[H])c([H])c13)N(C([H])([H])[H])S(=O)(=O)C([H])([H])C2([H])[H])([H])[H])([H])([H])[H]	546.7	64.684473445873	3.7974000000000023	155.84449999999973	0.9356781342511072	26.77386619158809	11.116738451488434	5.64563950102085	3.5846983823323804	103.67	5.204228139363178	4.312711916617887	0.04110395190635677	1.9943142620112466e-7	120.	0.03093508923365887	0.0002706192443037877	0.	0.015736084714836125	0.0002831069727421873	1.	0.032955969766699844	8.024606653843345e-7	21.	2	3	1	2	4	1	1	5
C(C(c1c([H])n2c3c(c([H])c(C(=O)N([C@@](C(c4c([H])c([H])c([H])c([H])c4[H])([H])[H])([C@](O[H])(C([N+](C(C([H])([H])[H])(C([H])([H])[H])C(C(C(C(C([H])([H])[H])(C([H])([H])[H])[H])([H])[H])([H])[H])([H])[H])([H])[H])([H])[H])[H])[H])[H])c([H])c13)N(C([H])([H])[H])S(=O)(=O)C([H])([H])C2([H])[H])([H])[H])([H])([H])[H]	597.8	34.943142452697536	3.853600000000003	170.4731999999996	0.9272272696640083	32.042611558888865	13.183625162845914	7.544345508696518	4.301747682249858	108.25	5.206953390111952	4.27805455758989	0.0419075822996709	1.9705808108491923e-7	51.	0.03470749741930401	0.00029031590755041717	0.	0.002614044676243507	0.00022859231283407433	0.	0.02677240909438817	8.944343820576463e-7	4.	2	3	6	5	2	5	1	9
C(C(N1c2c([H])c(C(=O)N([C@@](C(c3c([H])c([H])c([H])c([H])c3[H])([H])[H])([C@](O[H])(C([N+]([C@]3([H])C([H])([H])C([H])([H])OC([H])([H])C3([H])[H])([H])[H])([H])[H])[H])[H])[H])c([H])c3c(C(C([H])([H])[H])([H])[H])c([H])n(c23)C([H])([H])C([H])([H])S1(=O)=O)([H])[H])([H])([H])[H]	569.7	20.502462620833196	1.8178000000000016	156.1631999999998	0.939328185457495	28.603021553403764	12.30058737484508	6.047613966690605	4.375389212656392	117.48	5.1681267237090145	4.347369275645884	0.02478454604339753	1.988261772852092e-7	203.	0.03147116862242825	0.00027491688277631195	0.	0.02419140019042964	0.0003008542535122617	0.	0.029557517187712903	8.511478580013006e-7	10.	1	1	1	2	2	3	1	20
C([C@]([H])(C([H])([H])[H])c1c([H])c(N(c2c([H])c([H])c([H])c([H])c2[H])S(C([H])([H])[H])(=O)=O)c([H])c(C(=O)N([C@@](C(c2c([H])c([H])c([H])c([H])c2[H])([H])[H])([C@](O[H])(C([N+](C([H])([H])c2c([H])c([H])c([H])c(C(F)(F)F)c2[H])([H])[H])([H])[H])[H])[H])[H])c1[H])([H])([H])[H]	654.8	173.21750740924122	5.392100000000003	173.3031999999998	0.8947094305679891	34.67875274566756	14.93369125607161	9.413797271872408	3.997066530509124	103.32	5.185292540719454	4.347369275645884	0.00004240958200213756	1.9171010217322535e-7	0.	0.043017794444469064	0.0002937549767583439	1.	0.008257763206088441	0.00025618474289656323	2.	0.03049075231764558	8.373421086786323e-7	15.	5	5	6	4	1	5	1	1
C1([H])([H])C([H])([H])C([H])([H])[C@]12C([H])([H])[C@]([H])([N+]([H])([H])C([H])([H])[C@@]([H])(O[H])[C@@]([H])(N([H])C(=O)C([H])([H])[H])C([H])([H])c1c([H])c([H])c([H])c([H])c1[H])c1c(nc([H])c(C([H])([H])C([H])(C([H])([H])[H])C([H])([H])[H])c1[H])O2	452.62	51.86957534360833	2.698100000000002	127.89690000000002	0.9410275794435048	23.70927669440179	10.225003840422964	5.92469003230286	4.713033632846021	88.06	5.178072257588621	4.271513955792832	0.026863051764010562	2.0090702319373503e-7	460.	0.016610395277150008	0.0002558167257351488	0.	0.04971419580335734	0.00031666639964586193	1.	0.03135621348371985	8.297742930945353e-7	15.	1	1	7	6	2	3	1	1
c1([H])c([H])c([H])c(C([H])([H])C([H])([H])[C@](C(N([C@](C(c2c([H])c(F)c([H])c(F)c2[H])([H])[H])([H])[C@](C([H])([H])[N+](C(c2c([H])c([H])c([H])c(OC([H])([H])[H])c2[H])([H])[H])([H])[H])([H])O[H])[H])=O)([H])N2C(=O)[C@@]([H])([C@@](C(C([H])([H])C([H])([H])[H])([H])[H])([H])O[H])C([H])([H])C2([H])[H])c([H])c1[H]	638.8	301.8279874665797	3.1361000000000123	170.77569999999997	0.8854949265974976	35.00257513423997	17.166293193241092	9.818087967255272	4.617821886931441	115.71000000000001	5.1564114081961225	4.312711916617887	0.0204942323022326	2.1672826736094604e-7	0.	0.0657087352319862	0.0003141997492563048	1.	0.036009334428113146	0.00031843258889820305	1.	0.027913524135770106	8.771091185141069e-7	10.	1	1	1	2	4	4	1	14
C1([H])([H])C([H])([H])C([H])([H])[C@]12C([H])([H])[C@@]([N+](C([C@@](O[H])([C@@](N(C(=O)C(OC([H])([H])[H])([H])[H])[H])(C(c1c([H])c(-c3c([H])nc([H])s3)c([H])c([H])c1[H])([H])[H])[H])[H])([H])[H])([H])[H])([H])c1c(nc([H])c(C(C(C([H])([H])[H])(C([H])([H])[H])C([H])([H])[H])([H])[H])c1[H])O2	579.8	113.22998292240347	3.838200000000003	159.82389999999972	0.9707714919828592	29.63582492904373	12.568780893033164	7.515389818700114	5.083625983438105	110.18	5.1798420392219064	4.3300405961318855	0.03983256354836537	2.0355629712204222e-7	279.	0.017574851802504118	0.0002958698858155622	0.	0.04990846315185867	0.0003160526884115165	1.	0.02906010754466062	8.598740628447556e-7	10.	2	3	2	5	2	3	1	21
C1([H])([H])C([H])([H])C([H])([H])[C@]12C([H])([H])[C@]([H])([N+]([H])([H])C([H])([H])[C@@]([H])(O[H])[C@@]([H])(N([H])C(=O)C([H])([H])OC([H])([H])[H])C([H])([H])c1c([H])c3c(c([H])c1[H])OC([H])([H])O3)c1c(nc([H])c(C([H])([H])C(C([H])([H])[H])(C([H])([H])[H])C([H])([H])[H])c1[H])O2	540.68	110.12313038141106	2.4434000000000022	144.83889999999997	0.9477441081939713	27.67801290048101	11.31187528690678	6.648713271547067	4.943168023728474	115.75000000000001	5.113089709411126	4.295383237103888	0.021513135263284917	2.012147955857782e-7	35.	0.015646648120328455	0.0002522220675493851	1.	0.024152736537000834	0.00029646696271775605	0.	0.02969276700629651	8.541898009737764e-7	11.	6	6	7	8	2	8	1	12
c1([H])c([H])c([H])c(C([H])([H])C([H])([H])[C@](C(N([C@@](C(c2c([H])c(F)c([H])c(F)c2[H])([H])[H])([C@]([C@@]2([H])C([H])([H])[C@@]([H])(OC(C(C([H])([H])[H])([H])[H])([H])[H])C([H])([H])[N+]2([H])[H])([H])O[H])[H])[H])=O)([H])N2C(=O)[C@@]([H])(C([H])([H])C(C([H])([H])[H])([H])C([H])([H])[H])C([H])([H])C2([H])[H])c([H])c1[H]	600.77	142.01784474423062	3.3799000000000072	161.05389999999997	0.8594273872424666	33.02182809504304	15.727753222762724	9.302875781222168	4.831043431052153	95.48000000000002	5.221393956373618	4.312711916617887	0.039075758103717245	2.0579095501569651e-7	358.	0.06562094873886422	0.00031451946656721637	1.	0.033690623618827374	0.0003148286582305608	1.	0.015776372445427428	8.018751047449356e-7	0.	2	3	1	2	4	4	1	2
C1([H])([H])C([H])([H])C([H])([H])[C@]12C([H])([H])[C@@]([N+](C([C@@](O[H])([C@@](N(C(=O)C(OC([H])([H])[H])([H])[H])[H])(C(c1c([H])c(-c3nc(C([H])([H])[H])c([H])s3)c([H])c([H])c1[H])([H])[H])[H])[H])([H])[H])([H])[H])([H])c1c(nc([H])c(C(C(C([H])([H])[H])(C([H])([H])[H])C([H])([H])[H])([H])[H])c1[H])O2	593.8	116.95635168901406	4.146620000000003	164.5608999999997	0.9746168047901986	30.60266518880351	12.794368560873679	7.557329675448675	4.989948323643634	110.18	5.14919112506529	4.364697955159882	0.039742862791045865	2.0328464922801662e-7	195.	0.06389159113933897	0.0003160532743200926	1.	0.04994972567609256	0.0003160389306904168	1.	0.02821644571175107	8.712918906249864e-7	6.5	2	3	1	2	2	3	1	14
C1([H])([H])C([H])([H])C([H])([H])[C@]12C([H])([H])[C@@]([N+](C([C@@](O[H])([C@@](N(C(=O)C(OC([H])([H])C([H])([H])[H])([H])[H])[H])(C(c1c([H])c(-c3nc([H])c([H])s3)c([H])c([H])c1[H])([H])[H])[H])[H])([H])[H])([H])[H])([H])c1c(nc([H])c(C(C(C([H])([H])[H])(C([H])([H])[H])C([H])([H])[H])([H])[H])c1[H])O2	593.8	114.95968626099032	4.2283000000000035	164.4408999999997	0.9696755898206452	30.60266518880351	13.20278249514628	7.749498221988282	5.019614857010565	110.18	5.18256728997068	4.312711916617887	0.0009801363120858731	2.028226536068492e-7	144.	0.030974788778579055	0.0002706592955541	0.	0.03216792216284955	0.0003218145910586635	1.	0.0282617107737864	8.713017596810338e-7	10.	5	5	5	4	1	1	1	14
C1([H])([H])C([H])([H])C([H])([H])[C@]12C([H])([H])[C@]([H])([N+]([H])([H])C([H])([H])[C@@]([H])(O[H])[C@@]([H])(N([H])C(=O)C([H])([H])[H])C([H])([H])c1c([H])c([H])c([H])c([H])c1[H])c1c(nc([H])c(C([H])([H])C(C([H])([H])[H])(C([H])([H])[H])C([H])([H])[H])c1[H])O2	466.65	61.47840146802301	3.088200000000003	132.5139	0.9317481617437693	24.677219650205764	10.044686621475144	6.160661625708886	4.782416782913885	88.06	5.18256728997068	4.295383237103888	0.041234268547961146	1.9969244252144097e-7	233.	0.03389448927768609	0.00029243849054015137	0.	0.024648030853685984	0.0002963451976160705	0.	0.030669019423264478	8.40985601485517e-7	15.	2	3	2	7	2	9	1	3
c1([H])c([H])c([H])c(C([H])([H])C([H])([H])[C@](C(N([C@@](C(c2c([H])c(F)c([H])c(F)c2[H])([H])[H])([C@]([C@@]2([H])C([H])([H])[C@@]([H])(Oc3c([H])nc([H])c([H])c3[H])C([H])([H])[N+]2([H])[H])([H])O[H])[H])[H])=O)([H])N2C(=O)[C@]([C@](C([H])(C([H])([H])[H])[H])([H])C([H])([H])[H])(N(C(C([H])([H])[H])=O)[H])C([H])([H])C2([H])[H])c([H])c1[H]	692.8	1631.3571186780373	2.686000000000006	182.73359999999997	0.9150304974417227	36.850331942003834	16.524606553971463	8.832830993226848	5.164125962828573	137.47000000000003	5.199733106981119	4.295383237103888	0.0014774787837186717	2.8669785084104943e-7	0.	0.0661377388500744	0.0003130718267760442	1.	0.015841075045888636	0.00028181364995128936	1.	0.015783825354048934	8.026435869178727e-7	0.	4	4	1	2	4	1	1	7
C1([H])([H])C([H])([H])C([H])([H])[C@@]12C([H])([H])[C@@]([N+](C([C@@](O[H])([C@]1([H])C([H])([H])c3c([H])c(c([H])c([H])c3[H])C([H])([H])C([H])([H])C([H])([H])C([H])([H])n3c([H])c(c([H])c(-c4nc([H])c([H])c([H])c4[H])c3=O)C(=O)N1[H])[H])([H])[H])([H])[H])([H])c1c(c([H])c([H])c(C(C([H])([H])[H])([H])[H])c1[H])O2	633.8	122.98353426226686	4.520900000000003	181.4583999999997	0.9237641373411686	31.335515197866567	13.454747229593666	6.757518460442763	6.758887065485345	110.05999999999999	5.139245591185683	4.254185276278834	0.03968589448474248	2.0304908403527847e-7	113.	0.03150346005471601	0.0002698810417836433	0.	0.024547388434744914	0.00029629223237886667	0.	0.028506002200852285	8.668538493078605e-7	10.	2	3	1	2	2	12	1	4
C(C(C(O/N=C(/C([H])([H])[H])c1c([H])c(N(c2c([H])c([H])c([H])c([H])c2[H])S(=O)(=O)C([H])([H])[H])c([H])c(C(=O)N([C@@](C(c2c([H])c(F)c([H])c(F)c2[H])([H])[H])([C@@](O[H])(C([N+](C(c2c([H])c([H])c([H])c(OC([H])([H])[H])c2[H])([H])[H])([H])[H])([H])[H])[H])[H])[H])c1[H])([H])[H])([H])[H])([H])([H])[H]	709.8	102.34757105510576	4.687300000000004	189.13419999999954	0.9078848009577173	37.96003354651709	17.69948327806094	10.825992386907767	4.2810494857379835	134.14	5.206953390111952	4.30617131482083	0.04043104361884652	2.0092147699888177e-7	47.	0.004606755535117127	0.0002212153522014399	0.	0.02454626461483626	0.00029676859941707537	0.	0.029335273777325466	8.547132736116678e-7	12.	2	3	2	8	2	9	1	6
C(C(N(c1c([H])c(N2C([H])([H])C([H])([H])C([H])([H])C([H])([H])S2(=O)=O)c([H])c(C(=O)N([C@@](C(c2c([H])c([H])c([H])c([H])c2[H])([H])[H])([C@](O[H])(C([N+](C(C([H])([H])[H])(C([H])([H])[H])c2c([H])c([H])c([H])c(C(F)(F)F)c2[H])([H])[H])([H])[H])[H])[H])[H])c1[H])[H])([H])[H])([H])([H])[H]	647.8	104.35744655861788	4.267900000000004	169.64189999999965	0.9591301630115499	34.26674420764446	14.218064415811838	8.986032406044377	4.083803068208758	115.35	5.18256728997068	4.347369275645884	0.04021293293817073	2.01294083568951e-7	54.	0.014605822581240737	0.0002608447444210625	0.	0.04973528367281259	0.00031641863728035816	1.	0.02889507307006043	8.57077964097004e-7	10.	2	3	3	5	2	3	1	21
c1(N2C(=O)C([H])([H])C([H])([H])C2([H])[H])c([H])c(N(c2c([H])c([H])c([H])c([H])c2[H])S(C([H])([H])[H])(=O)=O)c([H])c(C(=O)N([C@@](C(c2c([H])c([H])c([H])c([H])c2[H])([H])[H])([C@](O[H])(C([N+](C([H])([H])c2c([H])c([H])c([H])c(C(F)(F)F)c2[H])([H])[H])([H])[H])[H])[H])[H])c1[H]	695.8	135.06011199122435	4.395500000000003	180.80119999999982	0.9012847714977174	35.58341236463079	15.227262247112602	9.252482367903804	4.094646757344689	123.62999999999998	5.211448422494011	4.312711916617887	0.0395600434373594	2.0310595793609097e-7	54.	0.01575859197218433	0.00028152932420442305	1.	0.007768034638002208	0.00025414605169350594	1.	0.030619716885354833	8.344187730873245e-7	15.	2	3	2	7	1	6	1	1
C([H])([H])(Oc1c(N([H])[H])c(F)c([H])c(C([H])([H])[C@@]2([H])[C@]([H])(O[H])[C@@]([H])([N+]([H])([H])C([H])([H])c3c([H])c(C(C([H])([H])[H])(C([H])([H])[H])C([H])([H])[H])c([H])c([H])c3[H])C([H])([H])S(=O)(=O)C2([H])[H])c1[H])C([H])(F)F	515.6	119.68657128265583	2.4295	128.72540000000004	0.9770030085532162	27.290238271225576	10.757584911910532	7.34516967918695	4.556242795721163	106.23	5.1925128238502865	4.260725878075891	0.025624804049310595	2.0394142297057483e-7	85.	0.04049334950714279	0.00029713001981381497	1.	0.04965236826423443	0.00031694473728205224	1.	0.03289343663898529	8.078967055588141e-7	21.	1	1	6	5	2	3	1	1
C([H])([H])(Oc1c(N([H])[H])c(F)c([H])c(C([H])([H])[C@@]2([H])[C@]([H])(O[H])[C@@]([H])([N+]([H])([H])C([H])([H])c3c([H])c(C(C([H])([H])[H])(C([H])([H])[H])C([H])([H])[H])c([H])c([H])c3[H])C([H])([H])S(=O)(=O)C2([H])[H])c1[H])C(F)(F)F	533.6	132.58106564875214	2.7266999999999997	128.77640000000002	0.9803761939857913	28.205212117493165	10.548661048841328	7.565338455775678	4.513052069700116	106.23	5.185292540719454	4.312711916617887	0.025391044119655534	2.0506525950307357e-7	133.	0.040830568655695405	0.00029642225633251415	1.	0.04967697232803118	0.000316886517551577	1.	0.03313424830012824	8.049488253784266e-7	21.	1	1	6	5	2	3	1	1
FC(F)(F)[C@]([H])(Oc1c(N([H])[H])c(F)c([H])c(C([H])([H])[C@@]2([H])[C@]([H])(O[H])[C@@]([H])([N+]([H])([H])C([H])([H])c3c([H])c4c(c([H])c3[H])C([H])([H])OC4(C([H])([H])[H])C([H])([H])[H])C([H])([H])S(=O)(=O)C2([H])[H])c1[H])C(F)(F)F	615.6	109.0932686206424	3.1254000000000017	132.86740000000003	0.9837471596860741	31.31861815691182	10.896892667866124	7.065120658563594	4.9983170142790545	115.46000000000001	5.1925128238502865	4.312711916617887	0.04000716018931976	2.0199419870109066e-7	93.	0.0494835399093435	0.00029150544159574186	614.	0.049383020752111775	0.0003175314865917232	1.	0.03370584349653246	7.975079471666936e-7	28.	2	3	1	2	2	3	1	1
C1([H])([H])C(F)(F)[C@](c2c([H])c(N(C(c3nc([H])c(OC([H])([H])C#CC([H])([H])[H])nc3[H])=O)[H])c([H])c([H])c2F)(C([H])([H])[H])N=C(N([H])[H])O1	433.39	73.25618260720982	2.4655000000000005	105.20360000000004	0.9883794236535471	21.88829909086972	8.510279629391503	4.525958013465792	3.6691613362391085	111.72000000000001	5.206953390111952	4.260725878075891	0.02652238852808823	2.0160548061072995e-7	370.	0.04547981265055226	0.00029789086857001694	1.	0.011490552184011706	0.00026446634106290647	1.	0.03946109830894056	7.320317321115236e-7	81.5	1	1	2	3	3	2	1	5
C(n1c([H])c([C@@]2(c3c([H])c([H])c([H])c(C#C[C@]4([H])C([H])([H])C4([H])[H])c3[H])c3c([H])c([H])c([H])c(F)c3C(N([H])[H])=N2)c([H])c(C([H])([H])[H])c1=O)([H])([H])[H]	411.48	66.64088227893562	3.605120000000002	119.47040000000001	0.9245537302373151	19.321617458900263	6.952839958980425	3.0689555322347233	3.574539400516451	60.379999999999995	5.1925128238502865	4.3300405961318855	0.04134438022098773	1.990312003083251e-7	159.	0.038024726402755	0.0002962941863786443	1.	0.002797728528929015	0.00022468295356706423	15.	0.03811997929349555	7.445373296126321e-7	63.5	2	3	6	8	3	2	1	1
c1([H])c([H])c([H])c(C([H])([H])C([H])([H])[C@](C(N([C@](C(c2c([H])c(F)c([H])c(F)c2[H])([H])[H])([H])[C@](C([H])([H])[N+](C(c2c([H])c([H])c([H])c(OC([H])([H])[H])c2[H])([H])[H])([H])[H])([H])O[H])[H])=O)([H])N2C(=O)[C@]([C@@](C([H])([H])[H])(C(C([H])([H])[H])([H])[H])[H])(N(C(C([H])([H])[H])=O)[H])C([H])([H])C2([H])[H])c([H])c1[H]	679.8	295.4965966882586	3.279900000000013	182.3735999999999	0.9142767846619143	37.468313846262255	17.349490169664843	9.85622067816918	4.770130413182144	124.58000000000001	5.14919112506529	4.295383237103888	0.00007760129469215705	1.902640367370966e-7	0.	0.03191456061010834	0.0002677915526334647	0.	0.04974168143525212	0.00031676391476172374	1.	0.015803667110419823	8.018172385895393e-7	0.	3	2	1	2	2	3	1	7
C1([H])([H])C([H])([H])C([H])([H])[C@]12C([H])([H])[C@@]([N+](C([C@@](O[H])([C@@](N(C(=O)C(OC([H])([H])[H])([H])[H])[H])(C(c1c([H])c(-c3nc([H])c([H])s3)c(F)c([H])c1[H])([H])[H])[H])[H])([H])[H])([H])[H])([H])c1c(nc([H])c(C(C(C([H])([H])[H])(C([H])([H])[H])C([H])([H])[H])([H])[H])c1[H])O2	597.8	117.77029476420374	3.9773000000000023	159.78189999999975	0.971914410125732	30.534938190182327	12.7506223961621	7.342522789894393	5.083897997698393	110.18	5.1564114081961225	4.347369275645884	0.03973064703990706	2.032700728568868e-7	185.	0.030960920756631195	0.00027107987076003506	0.	0.04988119755393685	0.00031612523900461926	1.	0.029286208532577178	8.567989135789776e-7	12.	2	3	5	4	2	3	1	8
C1([H])([H])C([H])([H])C([H])([H])[C@]12C([H])([H])[C@@]([N+](C([C@@](O[H])([C@@](N(C(=O)[C@@]1([H])C([H])([H])C([H])([H])C([H])([H])O1)[H])(C(c1c([H])c(-c3nc([H])c([H])s3)c([H])c([H])c1[H])([H])[H])[H])[H])([H])[H])([H])[H])([H])c1c(nc([H])c(C(C(C([H])([H])[H])(C([H])([H])[H])C([H])([H])[H])([H])[H])c1[H])O2	605.8	120.52112236888578	4.370800000000003	166.92189999999965	0.9651873065299389	30.187946601030895	12.63655863751761	7.280125046779276	5.2127061513909005	110.18	5.1681267237090145	4.295383237103888	0.039682828058944075	2.0299936829124488e-7	125.	0.046031642959103544	0.00029562272670541383	1.	0.02639335626097894	0.00030154162901295794	0.	0.027910595911906713	8.770998867664046e-7	9.5	2	3	2	3	2	5	1	14
c1([H])c([H])c2c(c(F)c1[H])C(N([H])[H])=N[C@@]2(c1c([H])c([H])c([H])c(-c2c([H])nc([H])c(C#CC([H])([H])[H])c2[H])c1[H])c1c([H])c([H])nc(C([H])(F)F)c1[H]	468.48	133.11342376436582	5.602500000000003	128.42540000000002	0.9161435915354612	22.357062542866945	8.727907257980444	3.732392047175842	3.6566231337086865	64.16	5.160906440578182	4.3300405961318855	0.039438911457296645	2.0516751005986522e-7	469.	0.04285651842007323	0.0002757236251515492	555.	0.027968579630385744	0.0003032727260637598	1.	0.03930687910755497	7.323115634192799e-7	85.	2	3	5	4	2	2	1	5
C1([H])([H])C([H])([H])C([H])([H])[C@@]12C([H])([H])[C@@]([N+](C([C@@](O[H])([C@@](N(C(C([H])([H])[H])=O)[H])(C(c1c(F)c([H])c(F)c([H])c1[H])([H])[H])[H])[H])([H])[H])([H])[H])([H])c1c(nc([H])c(C(C(C([H])([H])[H])(C([H])([H])[H])C([H])([H])[H])([H])[H])c1[H])O2	502.63	47.14381150758659	3.3664000000000005	132.42990000000003	0.9506096385134966	26.482109907567487	10.420590484448601	6.39656921755976	4.951235552990608	88.06	5.1681267237090145	4.243397198561892	0.041582759024852894	1.982719284440431e-7	129.	0.008449933355102945	0.00023380854268991293	1.	0.025079088062305688	0.00029634909013795754	0.	0.030783205070596096	8.361259941538071e-7	15.	2	3	5	4	2	7	1	18
c1([H])c([H])c([H])c(C([H])([H])C([H])([H])[C@](C(N([C@@](C(c2c([H])c(F)c([H])c(F)c2[H])([H])[H])([C@]([C@@]2([H])C([H])([H])[C@@]([H])(O[H])C([H])([H])[N+]2([H])[H])([H])O[H])[H])[H])=O)([H])N2C(=O)[C@]([C@](C([H])(C([H])([H])[H])[H])([H])C([H])([H])[H])(N(C(C([H])([H])[H])=O)[H])C([H])([H])C2([H])[H])c([H])c1[H]	615.74	1600.5458355895744	1.2043000000000057	160.08740000000006	0.8410416511522945	33.4823796743951	14.57999613743701	7.8038835380209965	5.087406252087482	135.58	5.175347006839847	4.219527917250836	0.0024755059745777087	3.393020117230608e-7	0.	0.043110468886529286	0.0003102110428443236	1.	0.03601878126126913	0.0003184429999645803	1.	0.015724648147647544	7.928855961231065e-7	0.	1	1	1	3	4	4	1	15
C1([H])([H])C([H])([H])C([H])([H])[C@@]12C([H])([H])[C@@]([N+](C([C@@](O[H])([C@@](N(C(C([H])([H])[H])=O)[H])(C(c1c([H])c(F)c([H])c(F)c1[H])([H])[H])[H])[H])([H])[H])([H])[H])([H])c1c(nc([H])c(C(C(C([H])([H])[H])(C([H])([H])[H])C([H])([H])[H])([H])[H])c1[H])O2	502.63	50.384571977308035	3.3664000000000005	132.42990000000003	0.9503039107119168	26.482109907567487	10.420590484448601	6.590628887860695	4.958741846696901	88.06	5.194282605483572	4.208739839533895	0.041478184076825644	1.9877466895583639e-7	171.	0.049038720827224665	0.00030588357930608196	1.	0.027230119337857135	0.0003020075784088997	0.	0.030774055189785366	8.362665382161265e-7	15.	2	3	7	1	2	3	1	1
C1([H])([H])C([H])([H])C([H])([H])[C@]12C([H])([H])[C@@]([N+](C([C@@](O[H])([C@@](N(C(=O)C(OC([H])([H])[H])([H])[H])[H])(C(c1c([H])c(-c3nc([H])sc3[H])c([H])c([H])c1[H])([H])[H])[H])[H])([H])[H])([H])[H])([H])c1c(nc([H])c(C(C(C([H])([H])[H])(C([H])([H])[H])C([H])([H])[H])([H])[H])c1[H])O2	579.8	108.40162770953744	3.838200000000003	159.82389999999972	0.9727972690046989	29.63582492904373	12.568780893033164	7.515389818700114	5.053190704923516	110.18	5.163631691326955	4.3300405961318855	0.039957365506602	2.0249968510761367e-7	166.	0.03554072947942123	0.0002894242626409516	0.	0.02438347000378955	0.00029681385713384127	0.	0.029213671791775763	8.577572564119499e-7	10.	2	3	6	4	2	8	1	20
C(C(c1c([H])n2c3c(c([H])c(C(=O)N([C@@](C(c4c([H])c([H])c([H])c([H])c4[H])([H])[H])([C@](O[H])(C([N+](C(C(C(F)(F)F)([H])[H])([H])[H])([H])[H])([H])[H])[H])[H])[H])c([H])c13)N(C([H])([H])[H])S(=O)(=O)C([H])([H])C2([H])[H])([H])[H])([H])([H])[H]	567.6	-3.377882650397245	2.2010999999999994	143.24419999999992	0.9333007050386977	28.906309019866146	11.56717704599091	6.73792262208443	4.308247308181306	108.25	5.199733106981119	4.312711916617887	0.005077190274484109	1.9285443850338892e-7	164.	0.03120899667400637	0.00027141522523562947	0.	0.02418827049143019	0.00030140447348394494	0.	0.032336398361087	8.12977726036262e-7	21.	4	4	1	3	2	12	1	1
C(C(N1c2c([H])c(C(=O)N([C@@](C(c3c([H])c([H])c([H])c([H])c3[H])([H])[H])([C@](O[H])(C([N+]([C@]3([H])C([H])([H])C([H])([H])C([H])([H])C([H])([H])C3([H])[H])([H])[H])([H])[H])[H])[H])[H])c([H])c3c(C(C([H])([H])[H])([H])[H])c([H])n(c23)C([H])([H])C([H])([H])S1(=O)=O)([H])[H])([H])([H])[H]	567.8	22.585034319618444	2.9715000000000016	159.19519999999974	0.9300719504036828	28.641597601780493	12.32590489015316	6.062819947475672	4.31831026528797	108.25	5.211448422494011	4.312711916617887	0.04221781591194957	1.9635571982218415e-7	58.	0.03154608058042932	0.00027402541079089805	0.	0.028434035101508916	0.0003201872276400303	0.	0.028765555897593078	8.623514599610218e-7	10.	2	3	1	2	1	1	1	4
c1([H])c([C@](N(C(c2c([H])c(-c3nc([H])c([C@@]([N+]([H])([H])[H])(C([H])([H])[H])C(c4c([H])c([H])c([H])c([H])c4[H])([H])[H])o3)c([H])c(N(S(C([H])([H])[H])(=O)=O)C([H])([H])[H])c2[H])=O)[H])(C([H])([H])[H])[H])c([H])c([H])c(F)c1[H]	551.7	23.8495493474056	4.067300000000001	147.85309999999984	0.828494559138178	27.999909871912298	10.994317006459033	6.707437100284333	3.7352370517710494	120.15	5.187062322352739	4.364697955159882	0.042193617407405654	1.9637478119739675e-7	54.	0.03371392260344548	0.00027232434747854177	1.	0.00701224903170855	0.00025359578701041475	0.	0.018751446713516914	7.321651881810966e-7	0.	2	3	1	2	5	8	1	15
FC(F)(F)[C@]([H])(Oc1c(N([H])[H])c(F)c([H])c(C([H])([H])[C@@]2([H])[C@]([H])(O[H])[C@@]([H])([N+]([H])([H])C([H])([H])c3c([H])c(C([H])([H])C(C([H])([H])[H])(C([H])([H])[H])C([H])([H])[H])on3)C([H])([H])S(=O)(=O)C2([H])[H])c1[H])C(F)(F)F	606.6	89.42248862122715	2.9367000000000014	128.27240000000006	0.9825450462949034	31.931270315432254	11.354212710809499	8.457199654201425	5.018162059632331	132.26000000000002	5.22861423950445	4.347369275645884	0.04052029740934582	2.0099729265039243e-7	110.	0.05536819014349567	0.0003024959807970891	2109.	0.04970004779609686	0.0003170204061621919	1.	0.03306141963193536	8.050401956569692e-7	21.	2	3	7	1	2	3	1	1
FC(F)(F)[C@](Oc1c(N([H])[H])c(F)c([H])c(C([C@@]2([H])[C@@](O[H])([H])[C@]([N+](C(c3c([H])c(C(C([H])([H])[H])(C([H])([H])[H])C([H])([H])[H])c([H])c([H])c3[H])([H])[H])([H])[H])([H])C([H])([H])[S@](=O)C2([H])[H])([H])[H])c1[H])(C(O[H])([H])[H])[H]	547.6	156.3480848073503	2.421499999999999	134.00580000000005	0.9826490146254668	29.34750847005192	11.672350019394226	7.655020545947176	5.080255445150896	109.39	5.204228139363178	4.271513955792832	0.0387233852452591	2.0557051303329177e-7	106.	0.04121227160321962	0.0002952991141575224	1.	0.04993860136298464	0.000316404501946841	1.	0.03190277858504239	8.170822483161978e-7	20.	2	3	6	5	2	3	1	1
C1([H])([H])C([H])([H])C([H])([H])[C@]12C([H])([H])[C@@]([N+](C([C@@](O[H])([C@@](N(C(=O)[C@](C([H])([H])[H])(OC([H])([H])[H])[H])[H])(C(c1c([H])c(-c3nc([H])c([H])s3)c([H])c([H])c1[H])([H])[H])[H])[H])([H])[H])([H])[H])([H])c1c(nc([H])c(C(C(C([H])([H])[H])(C([H])([H])[H])C([H])([H])[H])([H])[H])c1[H])O2	593.8	120.85020755587851	4.226700000000004	164.41889999999967	0.9683133088176424	30.60266518880351	12.794368560873679	7.372221462957962	5.195745369034189	110.18	5.206953390111952	4.3300405961318855	0.03964189833885103	2.0393831148230358e-7	262.	0.03466541597752593	0.0002881674626167073	0.	0.04986750937963792	0.00031625971606221175	1.	0.028149585132972447	8.724572234223356e-7	6.5	2	3	6	4	2	3	1	14
c1([H])c(F)c([H])c(C([C@@]([C@@](C([N+](C(c2c([H])c([H])c([H])c(OC([H])([H])[H])c2[H])([H])[H])([H])[H])([H])[H])(O[H])[H])(N(C(c2c([H])n(C(N(C(C(C(C([H])([H])[H])([H])[H])([H])[H])([H])[H])C([H])([H])[H])=O)c3c([H])c([H])c([H])c([H])c23)=O)[H])[H])([H])[H])c([H])c1F	593.7	104.57596368901925	4.093700000000003	161.08339999999976	0.9427447949779459	31.651195414069417	14.750438640126513	8.176687427488444	4.010335078622637	100.41000000000001	5.160906440578182	4.27805455758989	0.04010741281256521	2.0192815677691608e-7	116.	0.03772170790974509	0.0002880351670172572	1.	0.025642655698721546	0.00030541889239245877	0.	0.030719865076426378	8.305930683686072e-7	15.	2	3	2	7	2	2	1	1
O=S(=O)(C([H])([H])[H])N(C([H])([H])[H])c1c([H])c2c([H])c(c1[H])C(=O)N([H])[C@]([H])([C@@]([H])(C([H])([H])[N+]([H])([H])C([H])([H])c1c([H])c(C([H])(C([H])([H])[H])C([H])([H])[H])c([H])c([H])c1[H])O[H])C([H])([H])OC([H])([H])/C([H])=C(/[H])C([H])([H])C([H])([H])N(C([H])([H])[H])C2=O	587.8	59.3528833926391	1.4771999999999994	159.51369999999991	0.9536136306242534	32.26690993236027	14.584035203477653	9.389047933884298	5.659090057363994	132.86	5.22861423950445	4.295383237103888	0.0412855007342693	1.9911702179816602e-7	109.	0.013226703841765115	0.0002840308770320674	0.	0.015957025959431496	0.00028174571119704594	1.	0.029753349825888734	8.500257132778267e-7	10.	2	3	2	3	4	1	1	6
C(C(c1c([H])n2c3c(c([H])c(C(=O)N([C@@](C(c4c([H])c([H])c([H])c([H])c4[H])([H])[H])([C@](O[H])(C([N+](C(c4c([H])c([H])c([H])c(C(F)(F)F)c4[H])([H])[H])([H])[H])([H])[H])[H])[H])[H])c([H])c13)OS(=O)(=O)C([H])([H])C2([H])[H])([H])[H])([H])([H])[H]	616.7	84.28816489868449	3.410300000000001	155.07819999999978	0.9410369674276897	30.58331389381415	12.392375012579814	7.202564686850714	4.374063241368983	114.24000000000001	5.160906440578182	4.312711916617887	0.04066608003248082	2.002133459192417e-7	68.	0.04090251868636487	0.00029532000704437107	1.	0.02694501523610695	0.0003033573836818023	0.	0.03269545011484328	8.072836358763306e-7	21.	2	3	6	5	2	3	1	1
C(C(C([N+](C([C@@](O[H])([C@](C(c1c([H])c([H])c([H])c([H])c1[H])([H])[H])(N(C(=O)c1c([H])c2c3c(c([H])n(C(C([H])([H])[H])([H])[H])c3c1[H])C([H])([H])C([H])([H])S(=O)(=O)N2C([H])([H])[H])[H])[H])[H])([H])[H])([H])[H])([H])[H])([H])[H])([H])([H])[H]	513.7	37.85516962361697	1.658700000000002	142.86319999999986	0.9198309081679291	26.190628359510374	11.023984159529682	5.427978106372904	4.214129874947191	108.25	5.206953390111952	4.347369275645884	0.041823273372380884	1.9749587568206434e-7	93.	0.03488319325730801	0.0002926403422103387	0.	0.02672967084713807	0.0003042988723118857	0.	0.031639121432229377	8.165945069320707e-7	20.	2	3	6	2	2	11	1	1
C(C(c1c([H])n2c3c(c([H])c(C(=O)N([C@@](C(c4c([H])c([H])c([H])c([H])c4[H])([H])[H])([C@](O[H])(C([N+](C(c4c([H])c([H])c([H])c(OC([H])([H])[H])c4[H])([H])[H])([H])[H])([H])[H])[H])[H])[H])c([H])c13)N(C([H])([H])[H])S(=O)(=O)C2([H])[H])([H])[H])([H])([H])[H]	577.7	63.290946718326815	2.415000000000001	159.5361999999997	0.9509792837088464	28.660886622366114	11.938253422674988	6.0938974491062226	4.222216492069057	117.48	5.197007856232346	4.288842635306831	0.04117218491246319	1.990255857921375e-7	78.	0.013652105221859896	0.0002836765139418465	0.	0.0021300683303336187	0.00022621506547374466	0.	0.031549441206938755	8.221243528853688e-7	17.	2	3	1	3	5	8	1	1
C([C@]([N+](C([C@@](O[H])([C@](C(c1c([H])c([H])c([H])c([H])c1[H])([H])[H])(N(C(=O)c1c([H])c([H])c([H])c(N(c2c([H])c([H])c([H])c(C#N)c2[H])S(C([H])([H])[H])(=O)=O)c1[H])[H])[H])[H])([H])[H])([H])[H])(C(=O)N([C@@]1([H])C([H])([H])C([H])([H])C([H])([H])C([H])([H])C1([H])[H])[H])[H])([H])([H])[H]	632.8	132.34011579923583	2.758780000000001	173.25889999999964	0.9377686219834039	33.649010691523316	15.660273329485353	9.621447508948254	4.1665793918226735	156.20999999999998	5.18256728997068	4.312711916617887	0.03944781594435686	2.0371340790304595e-7	120.	0.06548567676931501	0.000313641673854502	1.	0.027863031883585066	0.0003035123665318317	1.	0.02906546595942582	8.508755509419193e-7	10.	2	3	1	2	2	2	1	8
C([H])([H])([H])C([H])([H])c1c(N([H])C(C([H])([H])[H])=O)c(F)c([H])c(C([H])([H])[C@@]2([H])[C@]([H])(O[H])[C@@]([H])([N+]([H])([H])C([H])([H])c3c([H])c(C(C([H])([H])[H])(C([H])([H])[H])C([H])([H])[H])c([H])c([H])c3[H])C([H])([H])S(=O)(=O)C2([H])[H])c1[H]	505.7	71.77619663423562	2.724200000000003	136.49569999999997	0.9773165664584598	27.30007252834761	10.763904662133102	7.1175076742305325	4.411463038636143	100.08000000000001	5.204228139363178	4.27805455758989	0.02647748096477388	2.021066827926114e-7	376.	0.016197656813243786	0.00025235366484798426	0.	0.029929327846329262	0.00031662200064586305	1.	0.031273879713420674	8.270299864532488e-7	15.	1	1	7	1	1	1	1	1
C1([H])([H])C([H])([H])C([H])([H])[C@]12C([H])([H])[C@]([H])([N+]([H])([H])C([H])([H])[C@@]([H])(O[H])[C@@]([H])(N([H])C(=O)C([H])([H])[H])C([H])([H])c1c([H])c3c(c([H])c1[H])OC([H])([H])O3)c1c(nc([H])c(C([H])([H])C(C([H])([H])[H])(C([H])([H])[H])C([H])([H])[H])c1[H])O2	510.65	64.6723138676121	2.816900000000003	138.6369	0.9587469905079576	25.794681732878	10.139062643677072	6.0153655775473265	4.9275159206913814	106.52000000000001	5.1925128238502865	4.2021992377368385	0.026563620210474957	2.0191219868084923e-7	419.	0.008902440609819246	0.000236013148821869	0.	0.026571517538641825	0.0003033247484238238	0.	0.030432588542395826	8.442694367709733e-7	15.	1	1	5	4	2	1	1	3
C([H])([H])(C([H])([H])C([H])([H])[H])C(n1nc([H])c([C@]2(c3c([H])c([H])c([H])c(-c4c([H])nc([H])nc4[H])c3[H])N=C(N([H])[H])N(C([H])([H])[H])C2=O)c1[H])([H])[H]	389.46	34.53354780227754	2.1704999999999997	109.77539999999995	0.9787485512578543	18.7966723910539	7.461208364028354	3.159705955316696	3.319034164822419	102.29	5.170851974457788	4.3300405961318855	0.042275495511347204	1.9677480282397873e-7	118.	0.027328485963336906	0.0003037179231093759	1.	0.03263821217664736	0.00032078499440087117	1.	0.038352855796361496	7.422444730620925e-7	66.	2	3	2	3	1	1	1	5
Clc1c([H])c([H])c2c(c1[H])C([H])([H])C(C([H])([H])[H])(C([H])([H])[H])N=C2N([C@@](C(c1c(-c2c([H])nn([H])c2[H])c([H])sc1C(C(C([H])([H])[H])([H])[H])([H])[H])([H])[H])(C(=O)[O-])[H])[H]	470.	118.33209424059868	3.776200000000002	127.30240000000003	0.8665935258875788	22.55025609605168	9.077491025743646	4.735616965105602	4.052138659469142	93.19999999999999	5.199733106981119	4.312711916617887	0.03981959582732522	2.042003125742212e-7	438.	0.039378290058582725	0.00029976732030743616	1.	0.04961221732250497	0.00031718174683112666	1.	0.03653834462450174	7.634263797404962e-7	45.	2	3	6	5	2	3	1	5
FC(F)(F)C(Oc1c(N([H])[H])c(F)c([H])c(C([C@@]2([H])[C@@](O[H])([H])[C@]([N+](C(c3c([H])c(C(C([H])([H])[H])(C([H])([H])[H])C([H])([H])[H])c([H])c([H])c3[H])([H])[H])([H])[H])([H])C([H])([H])[S@](=O)C2([H])[H])([H])[H])c1[H])([H])[H]	517.6	150.4634684970489	3.0606000000000004	127.99900000000004	0.9819046723805875	27.418090845086613	10.839829886246509	7.654335824156864	4.779434797537984	89.16	5.189787573101513	4.3300405961318855	0.03888355233386611	2.0531993043102624e-7	183.	0.04077623837326635	0.00029676517280701067	1.	0.036029331474243746	0.0003185574001825784	1.	0.03282484689182645	8.062702021077516e-7	22.5	2	3	6	5	4	4	1	1
C(C(n1c([H])c([C@@]2(c3c([H])c([H])c([H])c(-c4c([H])c(C#N)c([H])nc4[H])c3[H])c3c([H])c([H])c([H])c(F)c3C(N([H])[H])=N2)c([H])c(C([H])([H])[H])c1=O)([H])[H])([H])([H])[H]	463.52	93.51069309466114	4.260200000000003	132.5073999999999	0.9444583833436665	22.2335305315419	8.332467590238341	3.42299086321874	3.4927290218205735	97.06	5.221393956373618	4.295383237103888	0.022407823286154066	2.0121861494756448e-7	65.	0.04190129162567055	0.0003139583194060415	1.	0.028318044782224175	0.0003025056214356016	14.	0.03825550907229478	7.431369445330016e-7	66.	5	5	1	3	2	2	1	5
C1([H])([H])C([H])([H])C([H])([H])[C@@]12C([H])([H])[C@@]([N+](C([C@@](O[H])([C@@](N(C(C([H])([H])[H])=O)[H])(C(c1c([H])c([H])c(Cl)c([H])c1[H])([H])[H])[H])[H])([H])[H])([H])[H])([H])c1c(nc([H])c(C(C(C([H])([H])[H])(C([H])([H])[H])C([H])([H])[H])([H])[H])c1[H])O2	501.1	60.66048293862866	3.741600000000002	137.52389999999994	0.9567887265447886	25.928412492778488	10.453178297982033	6.748047745553617	4.821042308061281	88.06	5.185292540719454	4.3300405961318855	0.04121589759260069	1.9937254146066482e-7	169.	0.015382690489218413	0.0002504177088606465	0.	0.032123350534497774	0.00032250816358517714	1.	0.03049479829549661	8.402316350571526e-7	14.	2	3	7	8	1	1	1	3
c1([H])c2c(C(N([C@]([C@@](C([N+](C(c3c([H])c(C([H])([H])C([H])([H])[H])c([H])c([H])c3[H])([H])[H])([H])[H])([H])[H])(O[H])[H])(C(c3c([H])c(F)c([H])c(F)c3[H])([H])[H])[H])[H])=O)c([H])n(C(N(C([H])([H])[H])C(C(C(C([H])([H])[H])([H])[H])([H])[H])([H])[H])=O)c2nc([H])c1[H]	592.71	110.79991100939998	4.042500000000001	161.7043999999997	0.9417659349414289	31.778388210154887	14.840479517861821	8.236760916689986	4.149916896804457	104.07000000000001	5.22861423950445	4.260725878075891	0.0399166315857502	2.0259438070781186e-7	156.	0.03727944323844176	0.0002941806600696966	0.	0.0031436082189069976	0.00022584987755333954	0.	0.03060818805623897	8.345287958333646e-7	15.	2	3	6	8	2	9	1	1
C(N([C@]([C@@](C([N+]([C@]1(c2c([H])c(C(C([H])([H])[H])(C([H])([H])[H])C([H])([H])[H])c([H])c([H])c2[H])C([H])([H])C([H])([H])/C(=N\O[H])C([H])([H])C1([H])[H])([H])[H])([H])[H])(O[H])[H])(C(c1c([H])c(F)c([H])c(F)c1[H])([H])[H])[H])[H])(=O)C([H])([H])[H]	502.63	105.79033091240723	3.533500000000001	134.97540000000004	0.9562946789057105	27.74270917541264	11.477195321615413	7.105193023859305	4.291994930683534	98.53	5.18256728997068	4.247644674481777	0.04004007979179351	2.0329968121781217e-7	362.	0.03646736561613456	0.0002826773367709323	2.	0.050260524207513986	0.0003155801121901697	1.	0.0308490138810416	8.256649699251535e-7	15.	2	3	3	5	2	3	1	1
C(Oc1c([H])c([H])c([H])c(C([N+](C([C@](O[H])([C@](C(c2c([H])c(F)c([H])c(F)c2[H])([H])[H])(N(C(=O)c2c([H])c(N(C([H])([H])[H])S(=O)(=O)C([H])([H])[H])c([H])c(/C(=N\OC(c3c([H])c([H])c([H])c([H])c3[H])([H])[H])C([H])([H])[H])c2[H])[H])[H])[H])([H])[H])([H])[H])([H])[H])c1[H])([H])([H])[H]	695.8	106.98121236776038	3.7756000000000034	183.94419999999957	0.9418977778395428	36.97676505680636	17.00137019453341	11.095411936924878	4.142966252987097	134.14	5.1681267237090145	4.295383237103888	0.040258431780158595	2.01245905653337e-7	45.	0.03516595938759266	0.00028566724425021416	0.	0.02409130607781957	0.0002980564450962178	0.	0.029928285944698447	8.410853365182432e-7	14.	2	3	6	8	2	1	1	16
C(Oc1c([H])c([H])c([H])c(C([N+](C([C@](O[H])([C@](C(c2c([H])c(F)c([H])c(F)c2[H])([H])[H])(N(C(=O)c2c([H])c(N(c3c([H])c([H])c([H])c([H])c3[H])S(=O)(=O)C([H])([H])[H])c([H])c(/C(=N\O[H])C([H])([H])[H])c2[H])[H])[H])[H])([H])[H])([H])[H])([H])[H])c1[H])([H])([H])[H]	667.7	115.60355678906535	3.7349000000000023	174.67769999999962	0.9375680253657007	35.01238930401799	15.628312931548832	9.577591814979446	4.178951247782757	145.14	5.206953390111952	4.295383237103888	0.0399674144956291	2.0211477528426056e-7	68.	0.03429254341541392	0.00027010457318722404	1.	0.02652045873689379	0.00030159326921203045	0.	0.03149475876215644	8.193255967148321e-7	15.	2	3	1	2	2	2	1	1
C(C(n1c([H])c2c3c(c([H])c(C(=O)N([C@@](C(c4c([H])c([H])c([H])c([H])c4[H])([H])[H])([C@](O[H])(C([N+](C4([H])C([H])([H])C4([H])[H])([H])[H])([H])[H])[H])[H])[H])c([H])c13)N(C([H])([H])[H])S(=O)(=O)C([H])([H])C2([H])[H])([H])[H])([H])([H])[H]	511.7	46.796515478586834	1.4111000000000016	140.72719999999995	0.9234983794149806	24.798503084126043	9.87687115838223	5.0030905694658525	4.217202076013452	108.25	5.206953390111952	4.3300405961318855	0.041566341036138724	1.9818368118527472e-7	113.	0.0040203622254789805	0.00023651618080510926	0.	0.034419521621147184	0.0003215789012208887	0.	0.03237082271868067	8.119921496598971e-7	21.	2	3	7	6	4	4	1	1
C(C(c1c([H])n2c3c(c([H])c(C(=O)N([C@@](C(c4c([H])c([H])c([H])c([H])c4[H])([H])[H])([C@](O[H])(C([N+]([C@]4([H])C([H])([H])C([H])([H])C([H])([H])C([H])([H])C4([H])[H])([H])[H])([H])[H])[H])[H])[H])c([H])c13)N(C([H])([H])[H])S(=O)(=O)C([H])([H])C2([H])[H])([H])[H])([H])([H])[H]	553.7	16.203007658548305	2.5814000000000012	154.57819999999978	0.9363607997971792	27.67801290048101	11.697786790839395	6.001409787465583	4.2562805029145006	108.25	5.199733106981119	4.27805455758989	0.02737684011672099	1.979998571965534e-7	185.	0.03124355522408883	0.0002754711734946939	0.	0.0015813737687540995	0.00022174411748869546	0.	0.02979015018527797	8.490023797536704e-7	11.	1	1	1	2	2	5	1	6
N1([H])[C@@]([C@](O[H])(C([N+](C2(c3c([H])c(C(C([H])([H])[H])(C([H])([H])[H])[H])c([H])c([H])c3[H])C([H])([H])C2([H])[H])([H])[H])([H])[H])[H])([H])C([H])([H])c2c([H])c(c([H])c([H])c2[H])OC([H])([H])C([H])([H])C([H])([H])C([H])([H])Oc2c([H])c(c([H])c(C(OC([H])([H])[H])([H])[H])n2)C1=O	574.74	93.73370148128846	3.8575000000000035	160.8163999999997	0.9437653474641596	30.01271441641032	13.675604141517226	7.676297479716924	6.048607934239249	106.52000000000001	5.1564114081961225	4.312711916617887	0.04036006482645217	2.013402328344215e-7	128.	0.04428018926458358	0.00029682100985944313	0.	0.02643061944568821	0.0003039995584851958	0.	0.029312036377790188	8.515087884222053e-7	10.	2	3	2	3	2	1	1	20
C1([H])([H])C([H])([H])C([H])([H])[C@]12C([H])([H])[C@@]([N+](C([C@@](O[H])([C@@](N(C(=O)[C@]1([H])C([H])([H])C([H])([H])C([H])([H])O1)[H])(C(c1c([H])c(-c3nc([H])c([H])s3)c([H])c([H])c1[H])([H])[H])[H])[H])([H])[H])([H])[H])([H])c1c(nc([H])c(C(C(C([H])([H])[H])(C([H])([H])[H])C([H])([H])[H])([H])[H])c1[H])O2	605.8	116.94931832351917	4.370800000000003	166.92189999999965	0.9670800586908299	30.187946601030895	12.63655863751761	7.280125046779276	5.2127061513909005	110.18	5.1681267237090145	4.347369275645884	0.03977806141238367	2.0289273943985465e-7	140.	0.036779406154313035	0.00028309070665027785	1.	0.027299100666573612	0.00030865206814715797	0.	0.02794327631838393	8.760203446964852e-7	10.	2	3	3	5	2	6	1	14
C1([H])([H])C([H])([H])C([H])([H])[C@]12C([H])([H])[C@@]([N+](C([C@@](O[H])([C@@](N(C(=O)C(OC([H])([H])[H])([H])[H])[H])(C(c1c([H])c(-c3c([H])c([H])c([H])c([H])n3)c([H])c([H])c1[H])([H])[H])[H])[H])([H])[H])([H])[H])([H])c1c(nc([H])c(C(C(C([H])([H])[H])(C([H])([H])[H])C([H])([H])[H])([H])[H])c1[H])O2	573.76	123.18279105945547	3.7767000000000026	161.94689999999983	0.9712654932092292	30.138395432181035	12.897277691069315	7.538741091912742	4.876527074205136	110.18	5.214173673242785	4.288842635306831	0.03954059513869741	2.0429446877986892e-7	305.	0.0066551710647691584	0.0002281959370528484	0.	0.024908096997494755	0.00029756208563696824	0.	0.028338094056927117	8.700902979711234e-7	7.	2	3	2	5	2	5	1	14
C1([H])([H])C([H])([H])C([H])([H])[C@]12C([H])([H])[C@@]([N+](C([C@@](O[H])([C@@](N(C(=O)C(OC([H])([H])[H])([H])[H])[H])(C(c1c([H])c(-c3nc([H])c([H])s3)c([H])c([H])c1F)([H])[H])[H])[H])([H])[H])([H])[H])([H])c1c(nc([H])c(C(C(C([H])([H])[H])(C([H])([H])[H])C([H])([H])[H])([H])[H])c1[H])O2	597.8	110.06502934393085	3.9773000000000023	159.78189999999975	0.9698084080820012	30.534938190182327	12.7506223961621	7.342522789894393	5.08786879300478	110.18	5.141970841934457	4.347369275645884	0.039955547863659575	2.0258652861026672e-7	155.	0.03662792024434526	0.000283289874078307	1.	0.00618060056181205	0.00024767929357560236	0.	0.029283703984574982	8.567856999039543e-7	11.	2	3	3	5	1	1	1	8
C1([H])([H])C([H])([H])C([H])([H])[C@]12C([H])([H])[C@@]([N+](C([C@@](O[H])([C@@](N(C(=O)C(OC([H])([H])[H])([H])[H])[H])(C(c1c([H])c(-c3nc([H])c([H])o3)c([H])c([H])c1[H])([H])[H])[H])[H])([H])[H])([H])[H])([H])c1c(nc([H])c(C(C(C([H])([H])[H])(C([H])([H])[H])C([H])([H])[H])([H])[H])c1[H])O2	563.72	114.395029809137	3.3697000000000026	154.2128999999998	0.9686704332363815	29.230207104324368	12.305362353716665	7.332518367860831	5.04340410014898	123.32000000000001	5.146465874316516	4.260725878075891	0.0397719571067983	2.0402912629676836e-7	364.	0.03166923183663254	0.0002705137692214477	0.	0.04972203001495768	0.0003166131737132537	1.	0.02906125429577757	8.598592754309831e-7	10.	2	3	1	9	2	3	1	21
C1([H])([H])C([H])([H])C([H])([H])[C@@]12C([H])([H])[C@@]([N+](C([C@@](O[H])([C@]1([H])C([H])([H])c3c([H])c(c([H])c([H])c3[H])C([H])([H])C([H])([H])C([H])([H])C([H])([H])n3c([H])c(c([H])c([H])c3=O)C(=O)N1[H])[H])([H])[H])([H])[H])([H])c1c(nc([H])c(C(C(C([H])([H])[H])(C([H])([H])[H])C([H])([H])[H])([H])[H])c1[H])O2	599.8	106.15441442268786	3.8801000000000023	169.80339999999973	0.9568597204720749	30.532518684094004	12.483780728440289	7.075420885800194	6.926139864045675	110.06	5.175347006839847	4.208739839533895	0.040071748100838946	2.0190079749745976e-7	96.	0.06479880408950293	0.0003153732660700862	1.	0.02709576207591026	0.000300871074566079	0.	0.027704209054036713	8.783548764506031e-7	6.	2	3	1	2	2	12	1	9
C1([H])([H])C([H])([H])C([H])([H])[C@]12C([H])([H])[C@@]([N+](C([C@@](O[H])([C@@](N(C(=O)[C@](OC([H])([H])[H])(OC([H])([H])[H])[H])[H])(C(c1c([H])c(-c3nc([H])c([H])s3)c([H])c([H])c1[H])([H])[H])[H])[H])([H])[H])([H])[H])([H])c1c(nc([H])c(C(C(C([H])([H])[H])(C([H])([H])[H])C([H])([H])[H])([H])[H])c1[H])O2	609.8	142.19637553855628	3.8107000000000033	165.75389999999965	0.9641607465128645	31.532193162011605	13.398936311152934	7.797639625489779	5.191586126867411	119.41000000000001	5.214173673242785	4.295383237103888	0.0390901871852969	2.055458824977454e-7	308.	0.018124917731335136	0.00029530358320666673	1.	0.049971148306371414	0.00031590359969486004	1.	0.02806707387773087	8.736355996023211e-7	8.	2	3	2	5	2	3	1	14
C(C(C(N(C(C(C([H])([H])[H])([H])[H])([H])[H])C(=O)c1c([H])c(/C(=N\OC(C(=C([H])[H])[H])([H])[H])C([H])([H])[H])c([H])c(C(=O)N([C@@](C(c2c([H])c(F)c([H])c(F)c2[H])([H])[H])([C@@](O[H])(C([N+](C(c2c([H])c([H])c([H])c(OC([H])([H])[H])c2[H])([H])[H])([H])[H])([H])[H])[H])[H])[H])c1[H])([H])[H])([H])[H])([H])([H])[H]	665.8	123.81013194580413	4.627800000000003	182.10089999999948	0.9268092861797049	37.84392017802093	19.26899227435137	11.570979194325645	4.244212252119071	117.07000000000001	5.221393956373618	4.243397198561892	0.0397516401215366	2.030528271186305e-7	113.	0.013523183049557356	0.0002808345220760956	0.	0.02649981327742842	0.0003017806306075717	0.	0.027759745783339285	8.783409895389588e-7	6.	2	3	2	3	2	2	1	14
C(C(C(N(C(C(C([H])([H])[H])([H])[H])([H])[H])C(=O)c1c([H])c(C(C(O[H])([H])[H])([H])[H])c([H])c(C(=O)N([C@@](C(c2c([H])c(F)c([H])c(F)c2[H])([H])[H])([C@@](O[H])(C([N+](C(c2c([H])c([H])c([H])c(OC([H])([H])[H])c2[H])([H])[H])([H])[H])([H])[H])[H])[H])[H])c1[H])([H])[H])([H])[H])([H])([H])[H]	612.74	88.50513564745373	3.2360000000000015	164.53069999999968	0.9060142418708642	34.62820247737951	17.438202904544948	10.395293742638168	3.972742351818866	115.71000000000001	5.178072257588621	4.295383237103888	0.040535581691951136	2.0057902212597427e-7	78.	0.0649254988172711	0.00031439271570840794	1.	0.036186738664847694	0.00031787493335440277	1.	0.02881722885442915	8.623298946491567e-7	10.	2	3	1	2	4	4	1	21
C(O/N=C(\C([H])([H])[H])c1c([H])c(N(c2c([H])c([H])c([H])c([H])c2[H])S(=O)(=O)C([H])([H])[H])c([H])c(C(=O)N([C@@](C(c2c([H])c(F)c([H])c(F)c2[H])([H])[H])([C@@](O[H])(C([N+](C(c2c([H])c([H])c([H])c(OC([H])([H])[H])c2[H])([H])[H])([H])[H])([H])[H])[H])[H])[H])c1[H])([H])([H])[H]	681.8	103.85577303265775	3.9071000000000033	179.90019999999956	0.9243750617798694	35.99420180554952	16.310886324799505	9.829372716432127	4.217673101717233	134.14	5.197007856232346	4.271513955792832	0.04030654961491362	2.0099996339336981e-7	39.	0.005319288080188891	0.0002210702981921625	0.	0.0018823465857866711	0.00022480168602294928	0.	0.03082572622408065	8.332826419726134e-7	15.	2	3	7	8	3	2	1	10
C(C(C(N(C(C(C([H])([H])[H])([H])[H])([H])[H])C(=O)c1c([H])c(Oc2c([H])c([H])c([H])c([H])c2[H])c([H])c(C(=O)N([C@@](C(c2c([H])c(F)c([H])c(F)c2[H])([H])[H])([C@@](O[H])(C([N+](C(c2c([H])c([H])c([H])c(OC([H])([H])[H])c2[H])([H])[H])([H])[H])([H])[H])[H])[H])[H])c1[H])([H])[H])([H])[H])([H])([H])[H]	660.8	105.29116851214258	5.4935000000000045	180.25689999999955	0.8997475766875052	36.043312531624224	17.933816696042307	10.614485766758495	3.919885229427101	104.71000000000001	5.22861423950445	4.260725878075891	0.04021007716428352	2.016164747336924e-7	81.	0.038297262628219315	0.0002866483851374888	1.	0.03615404879624069	0.00031805700027545875	1.	0.028825416184715957	8.612418763360015e-7	10.	2	3	2	7	4	4	1	21
C(C(C(N(C(C(C([H])([H])[H])([H])[H])([H])[H])C(=O)c1c([H])c(Oc2c([H])c([H])c(OC([H])([H])[H])c([H])c2[H])c([H])c(C(=O)N([C@@](C(c2c([H])c(F)c([H])c(F)c2[H])([H])[H])([C@@](O[H])(C([N+](C(c2c([H])c([H])c([H])c(OC([H])([H])[H])c2[H])([H])[H])([H])[H])([H])[H])[H])[H])[H])c1[H])([H])[H])([H])[H])([H])([H])[H]	690.8	103.38133400651088	5.502100000000005	186.8088999999995	0.8794997884015651	37.8125	18.67676767676768	11.010596603280593	3.964369583937656	113.94000000000001	5.18256728997068	4.254185276278834	0.04036643027977801	2.012343395204597e-7	63.	0.015843971825477667	0.00028071940227717	1.	0.0361214429614978	0.00031812760405562656	1.	0.02831423750325795	8.711552651317491e-7	7.5	2	3	2	7	4	4	1	17
C(C([C@](C([H])([H])[H])([N+](C([C@@](O[H])([C@](C(c1c([H])c([H])c([H])c([H])c1[H])([H])[H])(N(C(=O)c1c([H])c2c3c(c([H])n(C(C([H])([H])[H])([H])[H])c3c1[H])C([H])([H])C([H])([H])S(=O)(=O)N2C([H])([H])[H])[H])[H])[H])([H])[H])([H])[H])[H])([H])[H])([H])([H])[H]	527.7	42.83863137484695	2.047200000000001	147.45819999999983	0.92918908538031	27.162750445897736	11.246644913538686	5.838465031982382	4.392482399378503	108.25	5.243054805766116	4.364697955159882	0.04169948617692292	1.9782346888254802e-7	91.	0.011922185029635315	0.0002866945357139584	0.	0.002068034683554628	0.00022712585958709937	0.	0.030747357097221296	8.286644994327791e-7	15.	2	3	2	5	6	8	1	1
C(c1c([H])c([C@@]2(c3c([H])c([H])c(F)c(-c4c([H])c([H])c([H])nc4F)c3[H])N=C(N([H])[H])N(C([H])([H])[H])C2=O)c([H])c([H])c1OC([H])([H])[H])([H])([H])[H]	422.44	64.11227721631498	3.37412	112.49240000000002	0.9646173538715823	20.462277891999232	7.462629468433664	3.110690123632229	3.168598724432311	80.81	5.206953390111952	4.295383237103888	0.026727648670769794	2.0094743985557973e-7	374.	0.06387834920241865	0.00031852261815269565	1.	0.03589380809686299	0.0003189999120839554	1.	0.03910153449274265	7.347414408132706e-7	66.	1	1	1	2	4	4	1	1
O=C(N([C@@](c1c([H])c([H])c([H])c([H])c1[H])(C([H])([H])[H])[H])[H])c1c([H])c(N(S(=O)(C([H])([H])[H])=O)C([H])([H])[H])c([H])c(C(=O)N([C@@](C(Oc2c([H])c(F)c([H])c(F)c2[H])([H])[H])([C@@](O[H])(C([C@](C([H])([H])[H])(C(=O)N([C@@](C(C([H])([H])[H])(C([H])([H])[H])[H])(C(=O)N(C(c2c([H])c([H])c([H])c([H])c2[H])([H])[H])[H])[H])[H])[H])([H])[H])[H])[H])[H])c1[H]	836.	115.13704170951398	4.873300000000004	219.96439999999953	0.9389206275472212	45.82739608641198	20.70505356705876	13.604404503936237	4.390968497733555	183.24	5.206953390111952	4.312711916617887	0.04071169359577389	2.004580549288646e-7	23.	0.04167887073004738	0.0002903603545407543	116.	0.03210940873663108	0.00032256030512434094	1.	0.012427056948716165	8.946888585291136e-7	0.	2	3	6	8	1	1	1	15
C(C(c1c([H])c([C@]2(c3c([H])c([H])c([H])c(-c4c([H])c([H])c([H])nc4F)c3[H])N=C(N([H])[H])N(C([H])([H])[H])C2=O)c([H])c(C(C([H])([H])[H])([H])[H])n1)([H])[H])([H])([H])[H]	417.49	40.53166927570138	3.437800000000002	117.79640000000002	0.9506871515841877	20.654249196120066	7.905257974079476	3.356431462158674	3.374943114044302	84.47	5.206953390111952	4.3300405961318855	0.04201349484125358	1.9730987455111416e-7	117.	0.044515945509657096	0.00030007161192872515	1.	0.035838702630087364	0.0003194044834930776	1.	0.03749654571871612	7.520414164248853e-7	58.	2	3	2	3	4	4	1	5
C([C@]([N+](C([C@@](O[H])([C@](C(c1c([H])c([H])c([H])c([H])c1[H])([H])[H])(N(C(=O)c1c([H])c([H])c([H])c(N(c2c([H])c([H])c(Cl)c([H])c2[H])S(C([H])([H])[H])(=O)=O)c1[H])[H])[H])[H])([H])[H])([H])[H])(C(=O)N([C@@]1([H])C([H])([H])C([H])([H])C([H])([H])C([H])([H])C1([H])[H])[H])[H])([H])([H])[H]	642.2	121.03417772429177	3.5405000000000033	173.55389999999963	0.9321863424742991	33.45297685090322	15.521479336683106	9.528055844751636	4.048894120028313	132.42	5.1925128238502865	4.27805455758989	0.03975102217608331	2.0294080860836165e-7	113.	0.0372386817034465	0.00028136040106850217	1.	0.029696310132480364	0.00031754341559652816	1.	0.0289851920802743	8.519230031989709e-7	10.	2	3	3	5	1	1	1	8
C(N1C(N([H])[H])=N[C@](c2c([H])c([H])c(OC(F)(F)[H])c([H])c2[H])(c2c([H])c([H])c([H])c(-c3c([H])c([H])c([H])nc3F)c2[H])C1=O)([H])([H])[H]	426.4	51.661882825811226	3.519400000000001	107.87740000000002	0.9787697419574104	20.395112035258702	7.7487891837651155	3.4758585116649816	3.131553193619898	80.81	5.170851974457788	4.3300405961318855	0.041712599166627846	1.9820726474877593e-7	147.	0.06450818279992677	0.00031732668627633577	1.	0.049785847572459414	0.0003171882689586693	1.	0.039803545742731934	7.262992222061629e-7	91.	2	3	1	2	2	3	1	5
C(N1C(N([H])[H])=N[C@](c2c([H])c([H])c(OC(F)(F)[H])c([H])c2[H])(c2c([H])c([H])c([H])c(C#CC(F)([H])[H])c2[H])C1=O)([H])([H])[H]	387.36	19.376644161512537	2.6392999999999995	97.54140000000005	0.9732381355717437	19.29598276684404	7.643472051986505	3.386833949127134	3.3815005564104235	67.92	5.153686157447349	4.3300405961318855	0.04271873257034324	1.9555873446653982e-7	94.	0.04678281019180688	0.0002913299601818433	1.	0.011929477584577646	0.0002624772683849191	602.	0.04021136732589402	7.245809748222602e-7	93.	2	3	1	1	5	8	1	1
C(N1C(N([H])[H])=N[C@](c2c([H])c([H])c(OC(F)(F)[H])c([H])c2[H])(c2c([H])c([H])c([H])c(C#CC(C(F)([H])[H])([H])[H])c2[H])C1=O)([H])([H])[H]	401.39	24.327625145761434	3.0294000000000008	102.15840000000006	0.9771136940252033	20.269054406717288	8.267766354987144	3.8963858789640606	3.393632949705541	67.92	5.119354523426471	4.3300405961318855	0.042500065350146464	1.9613944519631998e-7	117.	0.013429546732195563	0.0002687214993255516	1.	0.033789349239039417	0.0003144744192186855	1.	0.03940256760317244	7.325535057080569e-7	73.5	2	3	2	5	4	4	1	5
C(N1C(N([H])[H])=N[C@](c2c([H])c([H])c(OC(F)(F)[H])c([H])c2[H])(c2c([H])c([H])c([H])c(C#CC(C(O[H])([H])[H])([H])[H])c2[H])C1=O)([H])([H])[H]	399.4	29.757952305614328	2.0522	103.26920000000005	0.9777853159989512	20.298275745121867	8.286727199872395	3.9073989144721697	3.259937223209814	88.15	5.150960906698575	4.295383237103888	0.04240482061833475	1.9650186374743881e-7	114.	0.0629206817779816	0.00032108481030786	1.	0.033767172261984016	0.0003144691995679743	1.	0.039156584504896334	7.34804068169243e-7	70.	2	3	1	2	4	4	1	1
C(N1C(N([H])[H])=N[C@](c2c([H])c([H])c(OC(F)(F)[H])c([H])c2[H])(c2c([H])c([H])c([H])c(C#CC(C(C(C(O[H])([H])[H])([H])[H])([H])[H])([H])[H])c2[H])C1=O)([H])([H])[H]	427.45	17.795124146727723	2.8324000000000003	112.50320000000006	0.9789979023201695	22.249819655351104	9.579581378257672	4.6717829735136895	3.2927383395084924	88.15	5.185292540719454	4.295383237103888	0.027456863899299966	1.9806774366762255e-7	332.	0.06347125131793384	0.0003193620702315096	1.	0.03375219321546311	0.00031454230530676805	1.	0.037504465391409385	7.529054621785471e-7	65.	1	1	1	2	4	4	1	1
C(N1C(N([H])[H])=N[C@](c2c([H])c([H])c(OC(F)(F)[H])c([H])c2[H])(c2c([H])c([H])c(F)c(OC(C(C(F)([H])[H])([H])[H])([H])[H])c2[H])C1=O)([H])([H])[H]	425.38	31.57970627320502	3.195800000000001	100.73340000000003	0.9729482010097591	21.40985443552793	8.59946196161883	3.892646650337112	3.2378362324805323	77.15	5.199733106981119	4.3300405961318855	0.04227915865077027	1.96690392976128e-7	107.	0.062410957846389226	0.0003219486207168651	1.	0.05037940290186123	0.00031539355018313247	1.	0.03899843521109766	7.370864300176975e-7	66.	2	3	1	2	2	3	1	5
C(N1C(N([H])[H])=N[C@](c2c([H])c([H])c(OC(F)(F)[H])c([H])c2[H])(c2c([H])c([H])c([H])c(OC(C(C(F)(F)[H])([H])[H])([H])[H])c2[H])C1=O)([H])([H])[H]	425.38	21.16869159103127	3.3523000000000014	100.80440000000004	0.978700762442557	21.40985443552793	8.59946196161883	4.167177686533765	3.221889800599161	77.15	5.1925128238502865	4.364697955159882	0.027479713579220078	1.981950372236881e-7	331.	0.04615779381616016	0.0002926267322982281	1.	0.0506733449864687	0.000314845382482878	1.	0.03901293983386629	7.370967527939654e-7	66.	1	1	1	1	2	3	1	5
c1([H])c2c(C(N([C@]([C@@](C([N+](C(c3c([H])c(OC([H])([H])[H])c([H])c([H])c3[H])([H])[H])([H])[H])([H])[H])(O[H])[H])(C(c3c([H])c(F)c([H])c(F)c3[H])([H])[H])[H])[H])=O)c([H])n(C(N3C([H])([H])C([H])([H])C([H])([H])[C@@]3(C(OC([H])([H])[H])([H])[H])[H])=O)c2nc([H])c1[H]	622.69	141.44830288524844	2.8676000000000004	162.94439999999972	0.9482903056173791	32.01682246459779	14.593304838098636	7.644736402715972	4.404468324666404	122.53	5.211448422494011	4.295383237103888	0.00010809649533482073	1.884391632549217e-7	0.	0.04615805009151012	0.00029428941835181195	1.	0.02432378804401434	0.000300405220595895	0.	0.031054844734405618	8.263479387577015e-7	15.	4	4	2	3	2	7	1	1
c1(-c2c([H])c([H])c3nc(N([H])[H])c(C([C@]([H])(C(N(C(C4([H])C([H])([H])C([H])([H])OC([H])([H])C4([H])[H])([H])[H])[H])=O)C([H])([H])[H])([H])[H])c([H])c3c2[H])c(C([H])([H])[H])c([H])c([H])c([H])c1[H]	417.55	21.97107362498783	4.513820000000003	125.74910000000001	0.9272761477977702	21.317310117618998	9.479395917668258	5.04952479338843	2.948208675991072	77.24	5.170851974457788	4.2021992377368385	0.02487202628514852	1.9867992730022914e-7	344.	0.06078677222360539	0.0003230303114462965	2.	0.007701703404515314	0.00025498070184919197	1.	0.03498723747878627	7.791280933333126e-7	31.	1	1	1	2	1	6	1	1
c1([H])c([H])c([H])c(C([H])([H])C([H])([H])[C@](C(N([C@@](C(c2c([H])c(F)c([H])c(F)c2[H])([H])[H])([C@]([C@@]2([H])C([H])([H])[C@@]([H])(OC([H])([H])c3c([H])c([H])c(F)c([H])c3[H])C([H])([H])[N+]2([H])[H])([H])O[H])[H])[H])=O)([H])N2C(=O)[C@]([C@](C([H])(C([H])([H])[H])[H])([H])C([H])([H])[H])(N(C(C([H])([H])[H])=O)[H])C([H])([H])C2([H])[H])c([H])c1[H]	723.9	1632.4871585037754	3.567900000000007	189.05759999999995	0.9332658596406906	38.95892654375323	17.505512970161696	9.58392597022565	5.118432332775992	124.58000000000001	5.206953390111952	4.27805455758989	0.018421180434351155	3.6433899938145204e-7	13452.	0.033171476190921985	0.0002672243750570023	1.	0.01601249870736476	0.0002812182330438306	1.	0.015568247421926716	8.102709951343226e-7	0.	6	6	1	2	4	1	1	13
C([H])([H])([H])C(n1nc([H])c([C@]2(c3c([H])c([H])c([H])c(-c4c(F)nc([H])c([H])c4[H])c3[H])N=C(N([H])[H])N(C([H])([H])[H])C2=O)c1[H])([H])[H]	378.41	50.79205134956034	2.1344000000000003	102.70439999999998	0.9658656995229908	17.8434923905362	6.558735975671511	2.5657107008925335	3.2961924072081166	89.4	5.199733106981119	4.288842635306831	0.04179498730040344	1.979765799071249e-7	173.	0.04903651697658692	0.00030779188355608715	1.	0.036133879424999515	0.00031823626571822423	1.	0.03981889439537009	7.284201877284508e-7	91.	2	3	7	1	4	4	1	5
C([H])(C(C([H])([H])[H])([H])[H])([H])C(n1nc([H])c([C@]2(c3c([H])c([H])c([H])c(-c4c(F)nc([H])c([H])c4[H])c3[H])N=C(N([H])[H])N(C([H])([H])[H])C2=O)c1[H])([H])[H]	406.47	51.018006855004856	2.9146	111.93839999999997	0.9811838547717687	19.75289028337864	7.700199602440024	3.1386671051502772	3.3015246149697663	89.4	5.197007856232346	4.347369275645884	0.023090066212161864	1.9847198455710268e-7	122.	0.043794051679713904	0.00030209316208603553	1.	0.036159804228048924	0.0003181066395685867	1.	0.038224827660702086	7.436331984630589e-7	60.	5	5	2	3	4	4	1	5
C([H])([H])([H])N1C(=O)[C@](c2c([H])c([H])c([H])c(-c3c([H])c([H])c([H])nc3F)c2[H])(c2c([H])c(C(C([H])([H])C([H])([H])[H])=O)sc2[H])N=C1N([H])[H]	422.48	60.22430305971403	3.5722000000000014	113.74390000000004	0.9594323836033143	19.906147451486003	7.456116092216977	3.0011086319672633	3.4507518289322734	88.65	5.199733106981119	4.295383237103888	0.041492106900921734	1.9850461827612605e-7	117.	0.04025894377781428	0.00029864925826391054	1.	0.04995808315454293	0.00031652115447133086	1.	0.039399434090874284	7.319647544331445e-7	78.	2	3	6	5	2	3	1	5
c1(-c2c([H])nc([H])c(C#CC([H])([H])[H])c2[H])c([H])c([H])c2c(c1[H])[C@]1(C([H])([H])C(C([H])([H])[H])(C([H])([H])[H])O2)C(=O)N(C([H])([H])[H])C(N([H])[H])=N1	374.44	3.5086501362476064	2.6631	107.61940000000004	0.9604533705181308	18.052915404577863	6.096342991654494	2.7105033811463493	4.011073449814989	80.80999999999999	5.129300057306077	4.312711916617887	0.0431178094596121	1.9452531032214806e-7	89.	0.04178613564334171	0.00029976037494165166	1.	0.049938652358550516	0.00031620867624035213	1.	0.038315259389213735	7.44577798328125e-7	66.	2	3	6	4	2	3	1	5
FC(F)(F)[C@](Oc1c(N([H])[H])c(F)c([H])c(C([C@@]2([H])[C@@](O[H])([H])[C@]([N+]([C@@]([H])(c3c([H])c(C(C([H])([H])[H])(C([H])([H])[H])C([H])([H])[H])c([H])c([H])c3[H])C([H])([H])[H])([H])[H])([H])C([H])([H])[S@](=O)C2([H])[H])([H])[H])c1[H])(C(OC([H])([H])[H])([H])[H])[H]	575.7	162.05021556568911	3.6366000000000014	143.50699999999992	0.9804630839252251	31.319413840604025	12.533248063711335	8.15444217292138	5.159081172069059	98.39	5.214173673242785	4.347369275645884	0.02260316137600045	2.073240745290847e-7	88.	0.004614562465443078	0.00022406485842578434	1.	0.02955345868663947	0.000317458777097507	1.	0.030104491239341183	8.417990255334481e-7	13.	1	1	2	8	1	1	1	16
FC(F)(F)[C@](Oc1c(N([H])[H])c(F)c([H])c(C([C@@]2([H])[C@@](O[H])([H])[C@]([N+](C(c3c([H])c(C(C([H])([H])[H])(C([H])([H])[H])C([H])([H])[H])c([H])c([H])c3F)([H])[H])([H])[H])([H])C([H])([H])[S@](=O)C2([H])[H])([H])[H])c1[H])(C(OC([H])([H])[H])([H])[H])[H]	579.6	149.27136031462953	3.2147000000000006	138.754	0.9804926077177548	31.250349276005732	12.488169635233762	8.120861020965991	5.107616825987112	98.39	5.199733106981119	4.312711916617887	0.038842304816834324	2.0664605487105278e-7	469.	0.049770531038496844	0.0003048351052570005	1.	0.026533342624890148	0.0003013063055612862	0.	0.03132745152711283	8.24974962009903e-7	15.	2	3	7	1	2	2	1	10
C1([H])([H])C([H])([H])C([H])([H])[C@@]12C([H])([H])[C@@]([N+](C([C@@](O[H])([C@@](N(C(C([H])([H])[H])=O)[H])(C(c1c([H])c(C(F)(F)F)c(F)c([H])c1[H])([H])[H])[H])[H])([H])[H])([H])[H])([H])c1c(nc([H])c(C(C(C([H])([H])[H])(C([H])([H])[H])C([H])([H])[H])([H])[H])c1[H])O2	552.63	66.71866842144767	4.246100000000002	137.47389999999996	0.971600867839904	29.26722006296639	11.040091929183511	7.276529433077173	5.001282872653134	88.06	5.22861423950445	4.3300405961318855	0.04105293538856883	1.9951311100174915e-7	116.	0.049117675462426506	0.0003059037596721643	1.	0.0077361246592466916	0.00025381828821817036	1.	0.030589815004792163	8.393028750319984e-7	15.	2	3	7	1	1	6	1	18
C(Oc1c([H])c([H])c([H])c(C([N+](C([C@](O[H])([C@](C(c2c([H])c(F)c([H])c(F)c2[H])([H])[H])(N(C(=O)c2c([H])c([H])c([H])c(N(c3c([H])c([H])c([H])c([H])c3[H])S(=O)(=O)C([H])([H])[H])c2[H])[H])[H])[H])([H])[H])([H])[H])([H])[H])c1[H])([H])([H])[H]	610.7	86.73009508631006	3.5367000000000024	160.68019999999967	0.9656248392495327	31.61206258450271	14.233506997103406	8.836114830572914	3.9011942013181233	112.54999999999998	5.189787573101513	4.312711916617887	0.0406328389507556	2.0044486984860914e-7	74.	0.041374953524666976	0.0002938220382941284	1.	0.024981213145901963	0.0002995386276929617	0.	0.03279414848848183	8.035626754779993e-7	21.	2	3	6	5	2	5	1	5
C(C(C(N(C(C(C([H])([H])[H])([H])[H])([H])[H])C(=O)c1c([H])c(C(=O)N([C@@](C(c2c([H])c(F)c([H])c(F)c2[H])([H])[H])([C@@](O[H])(C([N+](C(c2c([H])c([H])c([H])c(OC([H])([H])[H])c2[H])([H])[H])([H])[H])([H])[H])[H])[H])[H])c([H])c(S(=O)(=O)c2c([H])c([H])c([H])c([H])c2[H])c1[H])([H])[H])([H])[H])([H])([H])[H]	708.8	139.84005229860662	4.534000000000003	185.63469999999953	0.8878955512057951	38.15676812581476	17.839997533029845	10.189904469482236	4.01855311211161	129.62	5.206953390111952	4.3300405961318855	0.03947503487505207	2.03510374110703e-7	69.	0.04689788301009818	0.00029291466941607956	1.	0.026955049461127166	0.00030134792931559387	0.	0.028039893759567617	8.674072589843876e-7	7.	2	3	2	3	2	2	1	14
C(C(n1c([H])c2c3c(c([H])c(C(=O)N([C@@](C(c4c([H])c([H])c([H])c([H])c4[H])([H])[H])([C@](O[H])(C([N+](C(C#C[H])([H])[H])([H])[H])([H])[H])[H])[H])[H])c([H])c13)N(C([H])([H])[H])S(=O)(=O)C([H])([H])C2([H])[H])([H])[H])([H])([H])[H]	509.6	19.529879158546503	0.8819000000000021	141.40519999999995	0.9207040556438929	25.763371875565564	10.74494881201322	5.260017089843749	4.307188366950237	108.25	5.206953390111952	4.3300405961318855	0.04228164342879968	1.9645357126219442e-7	99.	0.034102848689109365	0.0002910219756365813	0.	0.03512451036264452	0.0003215982686920453	1.	0.03316578482474764	8.022829764377513e-7	23.	2	3	6	3	4	4	1	5
C([C@]([N+](C([C@@](O[H])([C@](C(c1c([H])c([H])c([H])c([H])c1[H])([H])[H])(N(C(=O)c1c([H])c([H])c([H])c(N(c2c([H])c([H])c(OC([H])([H])[H])c([H])c2[H])S(C([H])([H])[H])(=O)=O)c1[H])[H])[H])[H])([H])[H])([H])[H])(C(=O)N([C@@]1([H])C([H])([H])C([H])([H])C([H])([H])C([H])([H])C1([H])[H])[H])[H])([H])([H])[H]	637.8	130.54342326533364	2.8957000000000015	175.09589999999957	0.9333661857380507	33.95293223711334	15.876057900037452	9.777197275780141	4.0466902337366655	141.64999999999998	5.22861423950445	4.312711916617887	0.039498829145478594	2.032173024059514e-7	73.	0.03560126485965293	0.0002878630674379589	0.	0.03355760436851034	0.00031526881417768583	1.	0.028069392466383514	8.653086512693646e-7	8.5	2	3	6	1	4	4	1	14
C([C@]([N+](C([C@@](O[H])([C@](C(c1c([H])c([H])c([H])c([H])c1[H])([H])[H])(N(C(=O)c1c([H])c([H])c([H])c(N(c2c([H])c(Cl)c([H])c(Cl)c2[H])S(C([H])([H])[H])(=O)=O)c1[H])[H])[H])[H])([H])[H])([H])[H])(C(=O)N([C@@]1([H])C([H])([H])C([H])([H])C([H])([H])C([H])([H])C1([H])[H])[H])[H])([H])([H])[H]	676.7	103.95272055376478	4.193900000000004	178.56389999999965	0.9303189122168443	34.71799923938212	15.912078371084345	10.173183385865068	4.162260598018053	132.42	5.214173673242785	4.295383237103888	0.04029768753381272	2.012189141195451e-7	57.	0.06554102487765134	0.0003136324781730081	1.	0.029648264976279485	0.00031773274369628396	1.	0.029179802865947242	8.488531993277083e-7	10.	2	3	1	2	1	1	1	20
c1(-c2c([H])c([H])c3nc(N([H])[H])c(C([C@]([H])(C(N(C(C([H])([H])C(C([H])([H])[H])(C([H])([H])[H])C([H])([H])[H])([H])[H])[H])=O)C([H])([H])[H])([H])[H])c([H])c3c2[H])c(Cl)c([H])c([H])c([H])n1	425.	70.37661528628291	5.263400000000003	124.3461	0.9374674338075191	22.034836505367572	9.004325327962393	5.47999701256693	3.0806239989309496	80.9	5.201502888614405	4.27805455758989	0.0411995926460491	1.994183622701641e-7	161.	0.03568255672578837	0.0002953564120665807	1.	0.006533228177697975	0.00025136617110053174	0.	0.0354457069536802	7.732397197779255e-7	38.	2	3	2	7	1	1	1	5
c1([H])c([H])c([H])c(C([H])([H])C([H])([H])[C@](C(N([C@](C(c2c([H])c([H])c([H])c([H])c2[H])([H])[H])([H])[C@](C([H])([H])[N+](C(c2c([H])c([H])c([H])c(OC([H])([H])[H])c2[H])([H])[H])([H])[H])([H])O[H])[H])=O)([H])N2C(=O)[C@](C([C@@]3([H])C([H])([H])C3([H])[H])([H])[H])(N(C(C([H])([H])[H])=O)[H])C([H])([H])C2([H])[H])c([H])c1[H]	641.8	317.26099017672743	2.7557000000000116	180.34359999999992	0.929105867238434	34.13350910867065	16.064233530709956	9.424012827749046	4.498153497166108	124.58000000000001	5.206953390111952	4.30617131482083	0.022338642767474118	2.1741513612541914e-7	0.	0.034056827787580006	0.0002682017656679164	1.	0.03375242746081136	0.00031443132158008336	1.	0.015807969041499177	7.997037897162891e-7	0.	1	1	4	6	4	4	1	22
[C@@]1([H])(Oc2c(N([H])[H])c(F)c([H])c(C([H])([H])[C@@]3([H])[C@]([H])(O[H])[C@@]([H])([N+]([H])([H])C([H])([H])c4c([H])c(C(C([H])([H])[H])(C([H])([H])[H])C([H])([H])[H])c([H])c([H])c4[H])C([H])([H])S(=O)(=O)C3([H])[H])c2[H])C([H])([H])C([H])([H])C1([H])[H]	505.7	102.33583462705164	2.7169000000000008	135.49339999999995	0.9760256617162388	25.91870296556123	10.06947679902705	6.345967070893954	4.47104183924343	106.23	5.2574953720277815	4.27805455758989	0.04008322676729529	2.0336798550091593e-7	416.	0.0455614173474499	0.0002932926243676892	1.	0.02510472348453664	0.0002969169716516568	0.	0.0311590454154191	8.299995020002988e-7	15.	2	3	1	1	2	12	1	5
C1([H])([H])C([H])([H])C([H])([H])[C@]12C([H])([H])[C@@]([N+](C([C@@](O[H])([C@@](N(C(=O)C(OC([H])([H])[H])([H])[H])[H])(C(c1c(F)c(C#C[H])c([H])c([H])c1[H])([H])[H])[H])[H])([H])[H])([H])[H])([H])c1c(nc([H])c(C(C(C([H])([H])[H])(C([H])([H])[H])C([H])([H])[H])([H])[H])c1[H])O2	538.68	100.94111944477514	2.8351000000000006	146.60889999999995	0.9561732444066428	29.003836100235503	12.033712839100877	7.156793107034041	5.214202732353183	97.29	5.185292540719454	4.288842635306831	0.02166702666137711	2.0073040950451138e-7	41.	0.04868012664637544	0.0003067196947330133	1.	0.027294413386902083	0.00030158202029836645	0.	0.0296069162017586	8.533245952894775e-7	12.	6	6	7	1	2	11	1	12
C1([H])([H])C([H])([H])C([H])([H])[C@]12C([H])([H])[C@@]([N+](C([C@@](O[H])([C@@](N(C(=O)C(C([H])([H])[H])([H])[H])[H])(C(c1c([H])c(-c3nc([H])c([H])s3)c([H])c([H])c1[H])([H])[H])[H])[H])([H])[H])([H])[H])([H])c1c(nc([H])c(C(C(C([H])([H])[H])(C([H])([H])[H])C([H])([H])[H])([H])[H])c1[H])O2	563.8	80.05559441228347	4.6018000000000026	158.23889999999975	0.9716334855066527	28.709112072554305	11.969229943485365	6.9039142178583575	4.9944799448908	100.95	5.1925128238502865	4.288842635306831	0.040717743691681	2.0036975656349404e-7	114.	0.03471371709557039	0.0002895913124855078	0.	0.04999462022033649	0.0003159524463000215	1.	0.029136421875056957	8.587819037477242e-7	10.	2	3	6	7	2	3	1	8
C(Oc1c([H])c([H])c([H])c(C([N+](C([C@](O[H])([C@](C(c2c([H])c(F)c([H])c(F)c2[H])([H])[H])(N(C(=O)c2c([H])c(N(c3c([H])c([H])c([H])c([H])c3[H])S(=O)(=O)C([H])([H])[H])c([H])c(/C(=N\OC(c3c([H])c([H])c([H])c([H])c3[H])([H])[H])C([H])([H])[H])c2[H])[H])[H])[H])([H])[H])([H])[H])([H])[H])c1[H])([H])([H])[H]	757.9	140.31898734301208	5.477500000000005	204.1221999999995	0.8962522580479958	39.574707081036365	18.41543633782072	11.18697756652201	4.252082117808855	134.14	5.199733106981119	4.3300405961318855	0.039655331647973094	2.0313470517348843e-7	57.	0.03885763158384956	0.00028539686120460144	1.	0.0020204547633473633	0.0002308203876464247	0.	0.013694685488836974	8.430828843214405e-7	0.	2	3	2	7	1	6	1	15
C(C(C(N(C(C(C([H])([H])[H])([H])[H])([H])[H])C(=O)c1c([H])c(C(=O)N([C@@](C(c2c([H])c(F)c([H])c(F)c2[H])([H])[H])([C@@](O[H])(C([N+](C(c2c([H])c([H])c([H])c(OC([H])([H])[H])c2[H])([H])[H])([H])[H])([H])[H])[H])[H])[H])c([H])c(S(=O)(=O)c2c([H])c([H])c(OC([H])([H])[H])c([H])c2[H])c1[H])([H])[H])([H])[H])([H])([H])[H]	738.9	132.9080607054484	4.542600000000004	192.18669999999955	0.8941263624564204	39.92852186213045	18.583923362251213	10.592679313423378	4.062406293316396	138.85	5.204228139363178	4.347369275645884	0.03977366172605227	2.027184516912437e-7	51.	0.01591606317267127	0.0002802626366447046	1.	0.03625761439204456	0.0003174625221566827	1.	0.027327379856664172	8.779137958885541e-7	8.	2	3	2	7	4	4	1	9
C(OC(C#Cc1c([H])c([C@@]2(c3c([H])c([H])c(OC(F)(F)[H])c([H])c3[H])N=C(N([H])[H])N(C([H])([H])[H])C2=O)c([H])c([H])c1F)([H])[H])([H])([H])[H]	417.39	28.028891901276637	2.4553000000000003	103.4004	0.969067821998415	21.204924512748313	8.467865349625272	3.8182721590401933	3.4305880397094484	77.15	5.185292540719454	4.282302033509774	0.04236953856442097	1.9668443404603005e-7	136.	0.06360160451150684	0.00031953231798762	1.	0.03623275376178145	0.0003178882075712671	1.	0.03942643684683114	7.321598275617174e-7	85.	2	3	1	2	4	4	1	1
c1([H])c2c(C(N([C@]([C@@](C([N+](C(c3c([H])c(OC([H])([H])[H])c([H])c([H])c3[H])([H])[H])([H])[H])([H])[H])(O[H])[H])(C(c3c([H])c(F)c([H])c(F)c3[H])([H])[H])[H])[H])=O)c([H])n(C(N3C([H])([H])C([H])([H])C([H])([H])[C@@]3(C(OC([H])(C([H])([H])[H])[H])([H])[H])[H])=O)c2nc([H])c1[H]	636.72	140.6064228654744	3.2577000000000007	167.5613999999997	0.9437705507553389	32.98705543423863	15.263115554973071	7.871696994841728	4.442511794556319	122.53	5.160906440578182	4.295383237103888	0.0392090852184853	2.046156634411941e-7	174.	0.01619847565844927	0.0002870879383562785	1.	0.02679590017362381	0.0003045259596357008	0.	0.030205577336123755	8.377475648772658e-7	14.	2	3	2	8	2	7	1	3
Clc1c([H])nc(C(=O)N(c2c([H])c([H])c(F)c([C@]3(C([H])([H])[H])C([H])([H])C([H])([H])N(C([H])([H])[H])C(N([H])[H])=N3)c2[H])[H])c([H])c1[H]	375.83	-57.36955399207324	2.9918000000000005	99.82160000000003	0.9719296500147543	18.131001981113418	6.915009728837455	3.6227918478173096	3.142063329613789	83.61	5.22861423950445	4.347369275645884	0.04478210463549096	1.9051736001457404e-7	37.	0.02735447486395638	0.00030443473615784493	1.	0.02941934293265444	0.0003187686974328973	1.	0.03939958513436552	7.322300578974307e-7	85.5	2	3	2	3	1	1	1	5
FC(F)(F)[C@](Oc1c(N([H])[H])c(F)c([H])c(C([C@@]2([H])[C@@](O[H])([H])[C@]([N+](C(c3c([H])c(C(C([H])([H])[H])(C(O[H])([H])[H])C([H])([H])[H])c([H])c([H])c3[H])([H])[H])([H])[H])([H])C([H])([H])[S@](=O)C2([H])[H])([H])[H])c1[H])(C(OC([H])([H])[H])([H])[H])[H]	577.7	171.95726170036136	2.047999999999999	140.20779999999996	0.9838252952248692	31.279947970863685	12.944392908678623	8.135246413365131	5.168145928205647	118.62	5.221393956373618	4.3300405961318855	0.03826182043563523	2.071686906161887e-7	246.	0.04916535499772393	0.0003061225356373347	1.	0.04973949334786523	0.0003165578306390812	1.	0.031044145968860706	8.281216875132499e-7	15.	2	3	7	1	2	3	1	10
C(C(n1c([H])c([C@@]2(c3c([H])c([H])c([H])c(-c4c([H])c(F)c([H])nc4[H])c3[H])c3c([H])c([H])c([H])c(F)c3C(N([H])[H])=N2)c([H])c(C([H])([H])[H])c1=O)([H])[H])([H])([H])[H]	456.5	92.60304028631042	4.527620000000003	127.75039999999998	0.9436389203215547	21.701931936565316	8.022359143513025	3.2348088300110884	3.4161375287269893	73.27	5.185292540719454	4.295383237103888	0.02618202178158974	2.0325866380919136e-7	447.	0.013546966206160804	0.00026682119557337866	1.	0.025545229460795214	0.0002960146949071093	5.	0.038421266708464866	7.41443189510655e-7	66.	1	1	2	5	2	8	1	5
C(C(C(N(C(C(C([H])([H])[H])([H])[H])([H])[H])C(=O)c1c([H])c(Sc2c([H])c([H])c([H])c([H])c2[H])c([H])c(C(=O)N([C@@](C(c2c([H])c(F)c([H])c(F)c2[H])([H])[H])([C@@](O[H])(C([N+](C(c2c([H])c([H])c([H])c(OC([H])([H])[H])c2[H])([H])[H])([H])[H])([H])[H])[H])[H])[H])c1[H])([H])[H])([H])[H])([H])([H])[H]	676.8	94.6002601724442	5.852400000000006	184.30589999999953	0.9042587138866692	36.58365266378792	18.335328719723183	10.900597969752656	4.025380704540223	95.48	5.214173673242785	4.312711916617887	0.040549961589940696	2.0069300068045117e-7	62.	0.015364467858368308	0.00028091841383655656	0.	0.03616143192405497	0.00031794347775655237	1.	0.028868537295867202	8.612240750022823e-7	10.	2	3	2	7	4	4	1	8
C(C(n1c([H])c2c3c(c([H])c(C(=O)N([C@@](C(c4c([H])c([H])c([H])c([H])c4[H])([H])[H])(C(=O)C([N+]([C@]4([H])C([H])([H])C([H])([H])OC([H])([H])C4([H])[H])([H])[H])([H])[H])[H])[H])c([H])c13)N(C([H])([H])[H])S(=O)(=O)C([H])([H])C2([H])[H])([H])[H])([H])([H])[H]	553.7	35.859208467711255	1.635900000000002	150.5463999999998	0.938988731149409	27.360414821062655	11.492748207233353	5.875439138623708	4.03666890513678	114.32	5.197007856232346	4.364697955159882	0.04184933549553832	1.9741660157219093e-7	83.	0.034694827523727774	0.0002916459074509295	0.	0.011034337300908185	0.0002665078794540135	0.	0.031189845283401074	8.271763837833725e-7	15.	2	3	6	1	3	2	1	1
c1(-c2c([H])c([H])c([H])c([H])c2[H])c([H])c(N(c2c([H])c([H])c([H])c([H])c2[H])S(C([H])([H])[H])(=O)=O)c([H])c(C(=O)N([C@@](C(c2c([H])c([H])c([H])c([H])c2[H])([H])[H])([C@](O[H])(C([N+](C([H])([H])c2c([H])c([H])c([H])c(C(F)(F)F)c2[H])([H])[H])([H])[H])[H])[H])[H])c1[H]	688.8	170.34615426903395	5.9357000000000015	184.65019999999984	0.9029778374301161	35.339972266015124	15.499649357146037	9.563930532709971	3.9339831039196023	103.32	5.185292540719454	4.347369275645884	0.0009356140804323326	2.0292003472611302e-7	26.	0.046703371707007245	0.00028550273558675777	30.	0.003714636172218691	0.00023290388555537904	0.	0.017865375097619388	7.502421406508951e-7	0.	5	5	3	5	2	5	1	15
C(OC(C#Cc1c([H])c([C@@]2(c3c([H])c([H])c(OC(F)(F)[H])c(C([H])([H])[H])c3[H])N=C(N([H])[H])N(C([H])([H])[H])C2=O)c([H])c([H])c1F)([H])[H])([H])([H])[H]	431.42	32.801485945564075	2.763720000000001	108.13740000000001	0.9710516403266711	22.18140805700986	8.69554521635553	4.068538960856878	3.5135291274629328	77.15	5.235834522635283	4.323499994334829	0.042201977491501376	1.9694746392014175e-7	121.	0.021870735254138657	0.0002493634923361949	533.	0.03623381988785214	0.00031781637000309615	1.	0.03867399058468221	7.390993926081191e-7	74.	2	3	7	8	4	4	1	5
c1([H])c(F)c([H])c(C([C@@]([C@@](C([N+](C(c2c([H])c([H])c([H])c(OC([H])([H])[H])c2[H])([H])[H])([H])[H])([H])[H])(O[H])[H])(N(C(c2c([H])n(C(N(C(C(C(C([H])([H])[H])([H])[H])([H])[H])([H])[H])C([H])([H])[H])=O)c3c([H])c([H])c(F)c([H])c23)=O)[H])[H])([H])[H])c([H])c1F	611.69	100.25272495933669	4.232800000000004	161.04139999999975	0.9310504109773574	32.56147855510308	14.894222897179429	8.175521868757144	4.092781751443631	100.41000000000001	5.170851974457788	4.3300405961318855	0.04023669642502173	2.0165504311439165e-7	115.	0.03785580594167994	0.00028772089867092293	1.	0.010353201252544823	0.0002637690250842346	0.	0.03097564816475016	8.272365995943232e-7	15.	2	3	2	7	6	8	1	10
C1([H])([H])C(F)(F)[C@](c2c([H])c(N(C(c3nc([H])c(OC([H])([H])C#C[H])nc3[H])=O)[H])c([H])c([H])c2F)(C([H])([H])[H])N=C(N([H])[H])O1	419.36	72.8156576720456	2.0754	100.58660000000003	0.9861751891937582	20.912294278134194	7.901935786032639	3.977380796399885	3.6101910054184385	111.72000000000001	5.163631691326955	4.236856596764835	0.022742949969376352	1.9980558961569864e-7	102.	0.03712324420296581	0.00029196914684872285	1.	0.035745802487685	0.0003197061357318786	1.	0.040310382237015344	7.237183490826508e-7	93.	5	5	2	7	4	4	1	5
FC(F)(F)[C@](Oc1c(N([H])[H])c(F)c([H])c(C([C@@]2([H])[C@@](O[H])([H])[C@]([N+](C(c3c([H])c(C(C([H])([H])[H])(C([H])([H])[H])O[H])c([H])c([H])c3[H])([H])[H])([H])[H])([H])C([H])([H])[S@](=O)C2([H])[H])([H])[H])c1[H])(C(OC([H])([H])[H])([H])[H])[H]	563.6	152.46319231573804	2.0054999999999987	135.3408	0.9802522994532997	30.29366036577343	12.29053057501601	7.886381585218066	5.136622462937066	118.62	5.214173673242785	4.260725878075891	0.020891921109664476	2.0375932089320634e-7	0.	0.01622961481267012	0.00024877827385234874	1.	0.04975006721697897	0.0003165195784051355	1.	0.031862914684577866	8.170622201051232e-7	17.	2	6	7	8	2	3	1	1
n1c([H])c(OC([H])([H])[H])c([H])c(-c2c([H])c([H])c([H])c([C@]3(c4c([H])c([H])c(OC(F)([H])F)c([H])c4[H])C4=NC([H])([H])C(F)(F)C([H])([H])N4C(N([H])[H])=N3)c2[H])c1[H]	499.47	127.10479630379419	4.279900000000002	125.6564	0.9570496200147276	23.585302642149514	8.812466608265362	4.099385273542446	3.6891266962197644	85.33000000000001	5.221393956373618	4.3300405961318855	0.00008637876278393026	1.8047592401005452e-7	4.	0.03687429596202676	0.00028604528803457174	1.	0.050218001141670326	0.00031574649565362984	1.	0.03854295091508199	7.40720988181056e-7	72.	3	2	3	5	2	3	1	5
C1([H])([H])C([H])([H])C([H])([H])[C@@]12C([H])([H])[C@@]([N+](C([C@@](O[H])([C@@](N(C(C([H])([H])[H])=O)[H])(C(c1c([H])c([H])c(OC(F)(F)F)c([H])c1[H])([H])[H])[H])[H])([H])[H])([H])[H])([H])c1c(nc([H])c(C(C(C([H])([H])[H])(C([H])([H])[H])C([H])([H])[H])([H])[H])c1[H])O2	550.64	66.93593591505116	3.9868000000000023	139.19689999999994	0.9736403842791094	29.140394543043506	11.330145369466331	8.07807769585123	4.913420285672138	97.29	5.189787573101513	4.364697955159882	0.041054725301292894	1.9961268806719556e-7	125.	0.04557438917187094	0.0002935177408759458	1.	0.002000022364991342	0.0002316973314568983	0.	0.03026237653438113	8.436725403148924e-7	15.	2	3	1	1	1	6	1	16
C(C(c1c([H])n2c3c(c([H])c(C(=O)N([C@](C(c4c([H])c([H])c([H])c([H])c4[H])([H])[H])([C@](O[H])(C([N+](C(c4c([H])c([H])c([H])c(OC([H])([H])[H])c4[H])([H])[H])([H])[H])([H])[H])[H])[H])[H])c([H])c13)N([H])S(=O)(=O)C([H])([H])C2([H])[H])([H])[H])([H])([H])[H]	577.7	20.4128855007209	2.4332000000000003	159.62289999999973	0.9303010258391193	28.660886622366114	12.338569594126287	6.725476970687352	4.229710942181279	126.27000000000001	5.201502888614405	4.312711916617887	0.04226184633327238	1.9639395461761328e-7	68.	0.018252154882156098	0.0002917277418163765	1.	0.0023684608374567474	0.0002283606560755126	0.	0.03164086096828507	8.209297686373633e-7	15.	2	3	2	5	6	8	1	1
c12c(nc(N([H])[H])nc1[H])C([H])([H])C([H])([H])[C@](c1c([H])c([H])c([H])c(C(C([H])([H])[H])(C([H])([H])[H])C([H])([H])[H])c1[H])([N+](C([C@]([C@](C(c1c([H])c(F)c([H])c(F)c1[H])([H])[H])(N(C(C([H])([H])[H])=O)[H])[H])(O[H])[H])([H])[H])([H])[H])C2([H])[H]	538.66	2.004868907466154	2.6904000000000012	145.75530000000003	0.9550598950179949	28.57480968274082	11.356685890217916	6.9633888941961155	4.456490687074849	117.74	5.150960906698575	4.230315994967778	0.025066475886793463	1.9718325702956495e-7	145.	0.062328762123437284	0.0003192882152385307	3.	0.02477975909614987	0.0002967984185608	0.	0.03188899985143995	8.190390542392232e-7	21.	1	1	1	2	2	5	1	1
c1(S(C([H])([H])C([H])([H])[H])(=O)=O)c([H])c(N(c2c([H])c([H])c([H])c([H])c2[H])S(C([H])([H])[H])(=O)=O)c([H])c(C(=O)N([C@@](C(c2c([H])c([H])c([H])c([H])c2[H])([H])[H])([C@](O[H])(C([N+](C([H])([H])c2c([H])c([H])c([H])c(C(F)(F)F)c2[H])([H])[H])([H])[H])[H])[H])[H])c1[H]	704.8	163.32370377179646	4.062300000000001	176.94099999999983	0.9099618331206004	36.59347907630907	15.323068133995449	9.657104803146254	4.0897220774861625	137.45999999999998	5.175347006839847	4.312711916617887	0.038828786311310225	2.0530292016017641e-7	96.	0.043027672970048614	0.00029376765252645296	1.	0.007570668907723759	0.00025182694746312784	0.	0.030938710834585943	8.312994207505636e-7	15.	2	3	6	4	1	5	1	5
C(N1C(N([H])[H])=N[C@](c2c([H])c([H])c(OC(F)(F)[H])c([H])c2[H])(c2c([H])c([H])c(F)c(C#CC(C(C(F)([H])[H])([H])[H])([H])[H])c2[H])C1=O)([H])([H])[H]	433.41	19.79926318250719	3.558600000000002	106.73340000000005	0.9725557697216933	22.152091039940935	9.080864481443918	4.330783361304648	3.5336638407113803	67.92	5.206953390111952	4.288842635306831	0.027429056919494883	1.9810720026917847e-7	324.	0.013402193641403385	0.00026766336262567245	1.	0.05026625489182154	0.0003158612339995507	1.	0.03884062422288214	7.386664559005045e-7	66.	1	1	2	5	2	3	1	1
O=S(=O)(C([H])([H])[H])N(C([H])([H])[H])c1c([H])c2c([H])c(c1[H])C(=O)N([H])[C@]([H])([C@@]([H])(C([H])([H])[N+]([H])([H])C([H])([H])c1c([H])c(C([H])(C([H])([H])[H])C([H])([H])[H])c([H])c([H])c1[H])O[H])C([H])([H])OC([H])([H])/C([H])=C(\[H])C([H])([H])C([H])([H])N([H])C2=O	573.7	43.11933405854518	1.1349999999999993	154.88639999999995	0.9557392740625815	31.279947970863685	14.40182127144972	9.156106781939886	5.657034570174131	141.65	5.221393956373618	4.27805455758989	0.04169391768162687	1.9735882124295724e-7	39.	0.012652443329970384	0.00028543086824472935	0.	0.027890306646495493	0.00030908800970096573	1.	0.030440461202698905	8.403022399096508e-7	12.	2	3	2	3	2	6	1	3
Clc1c([H])nc(C(=O)N(c2c([H])c([H])c(F)c([C@]3(C([H])([H])[H])C([H])([H])C([H])([H])C([H])([H])OC(N([H])[H])=N3)c2[H])[H])c([H])c1[H]	376.82	2.0204598882636278	3.4667000000000012	97.76060000000003	0.9747280309087901	18.131001981113418	7.290451986320484	3.935433731960692	3.0859926236074653	89.6	5.243054805766116	4.27805455758989	0.04319688559618422	1.9444106325890163e-7	84.	0.027304080345564127	0.00030447932440497453	1.	0.015715719787874043	0.00028353626934962255	1.	0.03977169667098315	7.282642259133889e-7	87.	2	3	2	3	4	1	1	5
C(C(c1c([H])n2c3c(c([H])c(C(=O)N([C@@](C(c4c([H])c([H])c([H])c([H])c4[H])([H])[H])([C@](O[H])(C([N+]([C@]4([H])C([H])([H])C([H])([H])OC([H])([H])C4([H])[H])([H])[H])([H])[H])[H])[H])[H])c([H])c13)N(C([H])([H])[H])S(=O)(=O)C([H])([H])C2([H])[H])([H])[H])([H])([H])[H]	555.7	14.463327039590455	1.427700000000002	151.5461999999998	0.952801588109326	27.639505739020958	11.672873622124666	5.986079185549714	4.314902124536123	117.48	5.197007856232346	4.382026634673881	0.02288146043461637	1.970784594300189e-7	237.	0.006900669672000335	0.00025443281646218033	0.	0.026686899250403604	0.0003049078716652076	0.	0.03054306581379357	8.382819913556361e-7	15.	6	6	3	5	2	10	1	3
C(C(c1c([H])n2c3c(c([H])c(C(=O)N([C@@](C(c4c([H])c([H])c([H])c([H])c4[H])([H])[H])([C@](O[H])(C([N+](C([H])([H])[H])([H])[H])([H])[H])[H])[H])[H])c([H])c13)N(C([H])([H])[H])S(=O)(=O)C([H])([H])C2([H])[H])([H])[H])([H])([H])[H]	485.6	6.158900565824153	0.8785000000000012	133.6292	0.9241912631044248	24.251102006709644	9.773632803603048	4.683151295684459	4.080914813532833	108.25	5.214173673242785	4.312711916617887	0.006000351138732421	1.9363160800965917e-7	122.	0.013345361888650643	0.0002876027997793511	0.	0.007199913734632628	0.00025447972322118677	0.	0.033245879863550376	8.00393153116811e-7	21.	1	5	2	3	1	1	1	1
C([N+](C([C@@](O[H])([C@](C(c1c([H])c([H])c([H])c([H])c1[H])([H])[H])(N(C(=O)c1c([H])c([H])nc(N(c2c([H])c([H])c([H])c([H])c2[H])S(C([H])([H])[H])(=O)=O)c1[H])[H])[H])[H])([H])[H])([H])[H])([H])([H])c1c([H])c([H])c([H])c(C(F)(F)F)c1[H]	613.7	98.30820457471428	3.6637000000000004	157.00919999999994	0.8951389838342281	31.670762433105754	13.807995111113955	8.865530446626739	3.9546083144776905	116.20999999999998	5.175347006839847	4.3300405961318855	0.040286560180185504	2.015738828033877e-7	119.	0.043105828833132166	0.00029408247394050027	1.	0.002449807849341865	0.000225972263546008	0.	0.033106147075694876	7.961827812734625e-7	21.	2	3	6	4	3	2	1	5
c1(-c2c([H])c([H])c3nc(N([H])[H])c(C([C@]([H])(C(N(C(C([H])([H])C(C([H])([H])[H])(C([H])([H])[H])C([H])([H])[H])([H])[H])[H])=O)C([H])([H])[H])([H])[H])c([H])c3c2[H])c(C(C([H])([H])[H])=O)c([H])c([H])c([H])c1[H]	431.58	52.281364518971955	5.417600000000004	131.5456	0.9346924765109733	23.453052764164962	9.512456569273946	5.724831058818146	2.993432470657952	85.08000000000001	5.1681267237090145	4.3300405961318855	0.041630609913203345	1.98401744512046e-7	159.	0.03993348425318458	0.0003200771462382061	1.	0.007727687264145498	0.0002550499842639904	1.	0.03403787074839604	7.9026582171445e-7	28.	2	3	1	3	1	6	1	1
C([H])([H])([H])N1C(=O)[C@](c2c([H])c([H])c([H])c(-c3c([H])nc([H])nc3[H])c2[H])(c2c([H])c(C(C([H])([H])C([H])([H])[H])=O)sc2[H])N=C1N([H])[H]	405.48	63.95360701994416	2.8281	111.58090000000003	0.9604301055909417	18.94947098714882	7.213257143467081	3.0137918652845483	3.472488630339271	101.53999999999999	5.214173673242785	4.312711916617887	0.026757528114331224	2.0121689196531884e-7	464.	0.04868895212565451	0.000308550237717031	1.	0.050155292591026725	0.000315964725821976	1.	0.03955150345043668	7.302558889660526e-7	78.	1	1	7	1	2	3	1	1
C1([H])([H])C([H])([H])C([H])([H])[C@]12C([H])([H])[C@@]([N+](C([C@@](O[H])([C@@](N(C(=O)C(OC([H])([H])[H])([H])[H])[H])(C(c1c([H])c(C#CC([H])([H])[H])c([H])c([H])c1[H])([H])[H])[H])[H])([H])[H])([H])[H])([H])c1c(nc([H])c(C(C(C([H])([H])[H])(C([H])([H])[H])C([H])([H])[H])([H])[H])c1[H])O2	534.72	97.54330226754185	3.086100000000002	151.2678999999999	0.9606068239662164	29.072112340222247	12.50520535728755	7.8163212427805915	5.072739488410581	97.29	5.185292540719454	4.347369275645884	0.04020466976704476	2.029578130493142e-7	379.	0.03483797742227729	0.0002888363546398323	0.	0.006118821710081847	0.0002488607474192186	0.	0.028612750641075557	8.665924285819515e-7	9.	2	3	2	3	1	5	1	17
O=S(=O)(C([H])([H])[H])N(C([H])([H])[H])c1c([H])c2c([H])c(c1[H])C(=O)N([H])[C@]([H])([C@@]([H])(C([H])([H])[N+]([H])([H])C([H])([H])c1c([H])c(C(C([H])([H])[H])(C([H])([H])[H])C([H])([H])[H])c([H])c([H])c1[H])O[H])C([H])([H])OC([H])([H])/C([H])=C(\[H])C([H])([H])C([H])([H])N([H])C2=O	587.8	53.633013043198645	1.3090999999999995	159.49739999999994	0.9592592101953578	32.26690993236027	14.083333333333334	9.668260916926512	5.6686720859548725	141.65	5.221393956373618	4.295383237103888	0.041419557717669656	1.9821474846937231e-7	57.	0.014546063465722039	0.0002547555724659967	0.	0.027909432913846725	0.0003089575514425252	1.	0.029583563022539356	8.512869756497873e-7	11.	2	3	7	6	2	6	1	6
Clc1c([H])nc(C(=O)N(c2c([H])c([H])c([H])c([C@]3(C([H])([H])[H])C([H])([H])C(=O)N(C([H])([H])[H])C(N([H])[H])=N3)c2[H])[H])c([H])c1[H]	371.83	-32.55303142143615	2.3792999999999993	100.00360000000003	0.9717384686729441	17.879015172355857	6.760295047024997	3.524740629343449	2.95329025269071	100.68	5.1925128238502865	4.312711916617887	0.04410212828652076	1.9208597042436553e-7	48.	0.016965896033735425	0.00024439041249272686	1.	0.02942736679048531	0.00031881915376207016	1.	0.03961857774160119	7.29653786574808e-7	80.5	2	3	7	8	1	1	1	5
C(C(n1c([H])c([C@@]2(c3c([H])c([H])c([H])c(-c4c([H])nc([H])nc4[H])c3[H])c3c([H])c([H])c([H])c(F)c3C(N([H])[H])=N2)c([H])c(C([H])([H])[H])c1=O)([H])[H])([H])([H])[H]	439.49	69.85199412198727	3.783520000000002	125.58739999999997	0.9360337255829534	20.754931919670643	7.775867046475657	3.1565746468744975	3.4268118740916176	86.16	5.221393956373618	4.347369275645884	0.004903672141987022	1.9329529495238216e-7	8.	0.04140260044824496	0.00031558428200246667	1.	0.0276460697570771	0.00030194905655925444	5.	0.03855707474123615	7.397927100826349e-7	66.	3	2	1	3	2	2	1	5
C(C(C(N(C(C(C([H])([H])[H])([H])[H])([H])[H])C(=O)c1c([H])c(C([C@@](C([H])([H])[H])(O[H])[H])([H])[H])c([H])c(C(=O)N([C@@](C(c2c([H])c(F)c([H])c(F)c2[H])([H])[H])([C@@](O[H])(C([N+](C(c2c([H])c([H])c([H])c(OC([H])([H])[H])c2[H])([H])[H])([H])[H])([H])[H])[H])[H])[H])c1[H])([H])[H])([H])[H])([H])([H])[H]	626.8	95.95129164603743	3.624500000000001	169.12569999999965	0.9329691505480115	35.61711529496423	17.581518031704345	11.21983498494172	4.201801565051019	115.71000000000001	5.170851974457788	4.288842635306831	0.00014171272269995498	1.8595884188801784e-7	94.	0.04639350767158733	0.00029451791464255153	1.	0.03620509488658126	0.000317759392387367	1.	0.027989242083179357	8.758668892536388e-7	8.	4	4	2	3	4	4	1	14
c1(-c2c([H])c([H])c3nc(N([H])[H])c(C([C@]([H])(C(N(C([C@]4([H])C([H])([H])C([H])([H])C([H])([H])C([H])([H])C4([H])[H])([H])[H])[H])=O)C([H])([H])C([H])([H])[H])([H])[H])c([H])c3c2[H])c(C([H])([H])[H])c([H])c([H])c([H])c1[H]	429.61	11.016568577707293	6.057620000000004	133.3981	0.939307166086151	22.31880460725579	10.159129696695336	5.119152725819154	2.9026153149875356	68.01	5.178072257588621	4.254185276278834	0.042603050404030354	1.955187817603817e-7	102.	0.037341872776967544	0.00030813812403277576	0.	0.007719194963724087	0.0002550211322073759	1.	0.03314801539363465	8.013462617196891e-7	21.	2	3	6	5	1	6	1	1
c1(-c2c([H])c([H])c3nc(N([H])[H])c(C([C@]([H])(C(N(C(C([H])([H])C(C([H])([H])[H])(C([H])([H])[H])C([H])([H])[H])([H])[H])[H])=O)C([H])([H])[H])([H])[H])c([H])c3c2[H])c(C([H])([H])[H])c([H])c([H])c([H])n1	404.56	45.60490996383392	4.918420000000003	124.07310000000001	0.932119162680128	21.75156208803742	8.820168388592798	5.348061883524765	3.062190263991191	80.9	5.199733106981119	4.295383237103888	0.041971215366398903	1.9751932894807382e-7	118.	0.04316259398913369	0.0003040466651902957	1.	0.007672042129441347	0.00025320054469917154	1.	0.034423967226613235	7.847451814683996e-7	28.	2	3	2	3	1	5	1	5
c1([H])c([H])c([H])c(C([H])([H])C([H])([H])[C@](C(N([C@@](C(c2c([H])c(F)c([H])c(F)c2[H])([H])[H])([C@]([C@@]2([H])C([H])([H])[C@@](O[H])([H])C([H])([H])[N+]2([H])[H])([H])O[H])[H])[H])=O)([H])N2C(=O)[C@@]([H])([C@](C([H])(C([H])(C([H])([H])[H])[H])[H])([H])O[H])C([H])([H])C2([H])[H])c([H])c1[H]	574.69	1604.716694522244	1.0605000000000042	148.48950000000005	0.8163568620769172	31.025266509217058	14.309338842975205	8.09487910320627	4.950017573796773	126.71	5.1925128238502865	4.271513955792832	0.003328283224159869	3.3265729226797776e-7	0.	0.06516690372995035	0.0003155446185198104	1.	0.05000949189040318	0.00031643448228875216	1.	0.028715817627316766	8.667246216530346e-7	10.	4	1	1	2	2	3	1	8
C(C(C([H])([H])[H])([H])C([H])([H])[H])([H])([H])C(n1nc([H])c([C@]2(c3c([H])c([H])c([H])c(-c4c(F)nc([H])c([H])c4[H])c3[H])N=C(N([H])[H])N(C([H])([H])[H])C2=O)c1[H])([H])[H]	420.49	60.75712532950668	3.1605999999999996	116.48539999999998	0.9832782099443929	20.71186027324128	7.940170223662608	3.58091022119858	3.362064599455443	89.4	5.185292540719454	4.312711916617887	0.04144538277279885	1.9857781249143565e-7	125.	0.040043782759743886	0.0002990008002382681	1.	0.03613189620331333	0.00031819474734094265	1.	0.03747285415405162	7.513193167201606e-7	58.	2	3	6	5	4	4	1	5
C1([H])([H])C([H])([H])C([H])([H])[C@]12C([H])([H])[C@@]([N+](C([C@@](O[H])([C@@](N(C(=O)[C@@](C([H])([H])[H])(OC([H])(C([H])([H])[H])[H])[H])[H])(C(c1c([H])c(-c3nc([H])c([H])s3)c([H])c([H])c1[H])([H])[H])[H])[H])([H])[H])([H])[H])([H])c1c(nc([H])c(C(C(C([H])([H])[H])(C([H])([H])[H])C([H])([H])[H])([H])[H])c1[H])O2	607.8	116.70956938950768	4.616800000000004	169.03589999999963	0.9678824128733633	31.570951174121987	13.42431118576942	8.006344387317558	5.199473989760957	110.18	5.197007856232346	4.295383237103888	0.03979739094213014	2.0296963711149109e-7	150.	0.03810006652113616	0.0002950092939126482	1.	0.04990753099342735	0.0003161665051283449	1.	0.015958832164415727	7.965062051815915e-7	0.	2	3	6	8	2	3	1	7
O=S(=O)(C([H])([H])[H])N(C([H])([H])[H])c1c([H])c2c([H])c(c1[H])C(=O)N([H])[C@]([H])([C@@]([H])(C([H])([H])[N+]([H])([H])C([H])([H])c1c([H])c(C([H])(C([H])([H])[H])C([H])([H])[H])c([H])c([H])c1[H])O[H])C([H])([H])OC([H])([H])C([H])([H])C([H])([H])C([H])([H])C([H])([H])N([H])C2=O	575.7	39.86251721523385	1.3589999999999995	154.9803999999999	0.955316304232272	31.536495253814916	14.58559173273878	9.293641360202107	5.443494445434007	141.65	5.221393956373618	4.195658635939781	0.0417922586124292	1.9744127372012222e-7	59.	0.03449490521343761	0.00028849828952523196	0.	0.027924202372879944	0.0003091602126633865	1.	0.029613621767308657	8.512239323311023e-7	11.	2	3	6	5	2	6	1	8
c1([H])nc([H])nc([H])c1-c1c([H])c2c(c([H])c1[H])Oc1c([H])c([H])c(C([H])([H])C([H])([H])C([H])([H])[H])c([H])c1[C@]21C([H])([H])OC(N([H])[H])=N1	372.43	48.175065713785415	3.790300000000003	106.33340000000003	0.9818660937933001	16.74118130542884	6.335584165281597	2.5240092751254526	3.690089859109259	82.62	5.153686157447349	4.3300405961318855	0.041988398750869	1.9716227868025036e-7	97.	0.031782920243675135	0.0002796212947292242	1.	0.05032785978827024	0.0003155666689799981	1.	0.039618164753067536	7.29030884664398e-7	80.	2	3	4	6	2	3	1	5
C(Oc1c([H])c([H])c([H])c(C([N+](C([C@](O[H])([C@](C(c2c([H])c(F)c([H])c(F)c2[H])([H])[H])(N(C(=O)c2c([H])c(N(c3c([H])c([H])c([H])c([H])c3[H])S(=O)(=O)C([H])([H])[H])c([H])c(C(=O)C([H])([H])[H])c2[H])[H])[H])[H])([H])[H])([H])[H])([H])[H])c1[H])([H])([H])[H]	652.7	90.18635896556795	3.7393000000000027	170.68469999999962	0.9462386222124025	34.22751296759278	15.088147115769496	9.191398826079416	4.047436242047585	129.62	5.185292540719454	4.312711916617887	0.04059078473124223	2.0063443219474727e-7	74.	0.014718957541308354	0.0002605675448485729	0.	0.049835596905794456	0.0003168121784470476	1.	0.03172599672332299	8.163825111272937e-7	19.	2	3	3	5	2	3	1	1
N1([H])[C@@]([C@](O[H])(C([N+](C2(c3c([H])c(C(C([H])([H])[H])(C([H])([H])[H])[H])c([H])c([H])c3[H])C([H])([H])C2([H])[H])([H])[H])([H])[H])[H])([H])C([H])([H])c2c([H])c(c([H])c([H])c2[H])OC([H])([H])C([H])([H])C([H])([H])C([H])([H])Oc2c([H])c(c([H])c(C([H])([H])[H])n2)C1=O	544.72	73.63070661753748	4.019520000000003	154.84039999999976	0.9626272593999242	28.121048099744442	12.398158579729364	7.010380884719873	5.992023625611856	97.28999999999999	5.127530275672791	4.254185276278834	0.026404231014914164	2.0244170025989454e-7	374.	0.03156465648509277	0.0002713685302400934	0.	0.027342934471782494	0.000301789661182478	0.	0.030096679827342643	8.4068724500905e-7	10.	1	1	5	4	2	10	1	12
c1([H])c([H])c([H])c(C([H])([H])C([H])([H])[C@](C(N([C@@](C(c2c([H])c(F)c([H])c(F)c2[H])([H])[H])([C@]([C@@]2([H])C([H])([H])c3c([H])c([H])c([H])c(OC([H])([H])C(C([H])([H])[H])([H])[H])c3C([H])([H])[N+]2([H])[H])([H])O[H])[H])[H])=O)([H])N2C(=O)[C@]([C@]([H])(C(C([H])([H])[H])([H])[H])C([H])([H])[H])(N(C(C([H])([H])[H])=O)[H])C([H])([H])C2([H])[H])c([H])c1[H]	719.9	278.7889880608077	3.984800000000011	194.23259999999985	0.9151401357308757	38.8709853161264	17.445104997691836	8.9837188059037	5.065646012092452	124.58	5.178072257588621	4.347369275645884	0.0008644145429225837	2.134857982133742e-7	70.	0.033050066892314	0.00026739282020948554	1.	0.01572124597356076	0.0002825836971696106	1.	0.015101090832576925	8.231983891653921e-7	0.	5	5	1	2	4	1	1	13
C1([H])([H])C(F)(F)[C@](c2c([H])c(N(C(c3nc([H])c(Cl)c([H])c3C([H])([H])[H])=O)[H])c([H])c([H])c2F)(C([H])([H])[H])N=C(N([H])[H])O1	412.8	53.02240194853426	3.6302200000000013	98.21060000000001	0.9793233918130287	19.93799528903237	6.973823594609154	3.4912034655252757	3.355723166189307	89.60000000000001	5.206953390111952	4.3300405961318855	0.0417222683271062	1.9832256549277992e-7	166.	0.015325046080992574	0.00028632865883586176	1.	0.01592271353445332	0.0002820232608782626	1.	0.040243360208377085	7.242708222429364e-7	88.	2	3	2	7	4	1	1	1
C(C(N(c1c([H])c(C(=O)N([C@@](C(c2c([H])c([H])c([H])c([H])c2[H])([H])[H])([C@](O[H])(C([N+](C(c2c([H])c([H])c([H])c(C(F)(F)F)c2[H])([H])[H])([H])[H])([H])[H])[H])[H])[H])c([H])c(N2C([H])([H])C([H])([H])C([H])([H])C([H])([H])S2(=O)=O)c1OC([H])([H])[H])[H])([H])[H])([H])([H])[H]	649.7	110.95205607644347	3.541400000000001	166.87189999999964	0.9527147468357109	34.07060152519816	14.9807577696986	8.892261793984215	4.151887182494473	124.58000000000001	5.199733106981119	4.347369275645884	0.04003334355418334	2.020386560268903e-7	84.	0.013871586449704919	0.0002822389805377899	0.	0.015811253631944383	0.0002819935793069992	1.	0.029747637026823676	8.479290181660313e-7	10.	2	3	1	3	4	1	1	6
C(C(N(c1c([H])c(N2C([H])([H])C([H])([H])C([H])([H])C([H])([H])S2(=O)=O)c([H])c(C(=O)N([C@@](C(c2c([H])c([H])c([H])c([H])c2[H])([H])[H])([C@](O[H])(C([N+]([C@]2([H])C([H])([H])C([H])([H])c3c([H])c([H])c(OC([H])([H])[H])c([H])c32)([H])[H])([H])[H])[H])[H])[H])c1[H])[H])([H])[H])([H])([H])[H]	607.8	61.892332760896224	3.009900000000002	169.22789999999964	0.9569652174997754	30.844604897109726	13.79447731755424	7.493411254595154	4.252463887976335	124.57999999999998	5.1925128238502865	4.27805455758989	0.04123063342078997	1.9868849539856511e-7	54.	0.013658832998059377	0.0002845842933701547	0.	0.02432638930931956	0.0002971074942462769	0.	0.028672362831957596	8.61379861627939e-7	10.	2	3	2	3	2	1	1	14
C(N([C@]([C@@](C([N+]([C@]1(c2c([H])c(C(C([H])([H])[H])(C([H])([H])[H])C([H])([H])[H])c([H])c([H])c2[H])C([H])([H])C(=O)N([H])C([H])([H])C1([H])[H])([H])[H])([H])[H])(O[H])[H])(C(c1c([H])c(F)c([H])c(F)c1[H])([H])[H])[H])[H])(=O)C([H])([H])[H]	488.6	41.36136660175074	2.0393000000000003	129.52960000000002	0.9573360281997153	26.75932868605652	10.829266756365685	7.08333097075464	4.347381262320352	95.03999999999999	5.22861423950445	4.3300405961318855	0.026983404941881454	2.000772257160123e-7	357.	0.013069945914213892	0.00026189546872587625	1.	0.04984407016576242	0.0003168854926160974	1.	0.03149488887960791	8.174736630422609e-7	15.	1	1	2	5	2	3	1	1
C([C@]([N+](C([C@@](O[H])([C@](C(c1c([H])c([H])c([H])c([H])c1[H])([H])[H])(N(C(=O)c1c([H])c([H])c([H])c(N(c2c([H])c([H])c([H])c(OC([H])([H])[H])c2[H])S(C([H])([H])[H])(=O)=O)c1[H])[H])[H])[H])([H])[H])([H])[H])(C(=O)N([C@@]1([H])C([H])([H])C([H])([H])C([H])([H])C([H])([H])C1([H])[H])[H])[H])([H])([H])[H]	637.8	129.1179944730175	2.8957000000000015	175.09589999999957	0.9383238375743052	33.95293223711334	15.876057900037452	9.777197275780141	4.081573819442297	141.64999999999998	5.199733106981119	4.27805455758989	0.039536925555037274	2.0334808851172575e-7	102.	0.03721332437092232	0.0002807886153862796	1.	0.026689531876140933	0.0003015385109948897	0.	0.028119327727313445	8.65221803935548e-7	7.	2	3	3	5	2	2	1	14
O=S(=O)(C([H])([H])[H])N(C([H])([H])[H])c1c([H])c2c([H])c(c1[H])C(=O)N([H])[C@]([H])([C@@]([H])(C([H])([H])[N+]([H])([H])C([H])([H])c1c([H])c(C([H])(C([H])([H])[H])C([H])([H])[H])c([H])c([H])c1[H])O[H])C([H])([H])OC([H])([H])C([H])([H])C([H])([H])C([H])([H])C([H])([H])C([H])([H])N([H])C2=O	589.8	39.238519833085455	1.7491000000000003	159.59739999999985	0.9513090385121523	32.52362440569562	15.297983300352445	10.102388614394705	5.437722732653307	141.65	5.206953390111952	4.254185276278834	0.04179187195150886	1.974209592434582e-7	60.	0.0650045027367009	0.0003157065227600675	1.	0.02791665939162459	0.00030909789960559476	1.	0.028930588796832822	8.620124888369383e-7	10.	2	3	1	2	2	6	1	17
c1(-c2c([H])c([H])c([H])c(C#N)c2[H])c([H])c([H])c2c(c1[H])[C@]1(C([H])([H])C(C([H])([H])[H])(C([H])([H])[H])C2([H])[H])C(=O)N(C([H])([H])[H])C(N([H])[H])=N1	358.45	23.055633958497843	3.1796800000000025	104.76540000000003	0.9336630020507972	17.292166771076165	5.683664863170707	2.6022608662735935	3.698886565215199	82.47999999999999	5.189787573101513	4.254185276278834	0.04275826226515373	1.9531775201537932e-7	69.	0.04064413274341626	0.0003039460780423954	1.	0.049969945801656375	0.00031641585023867494	1.	0.03828936651317435	7.44501853809616e-7	66.	2	3	6	4	2	3	1	1
FC(F)(F)[C@](Oc1c(N([H])[H])c(F)c([H])c(C([C@@]2([H])[C@@](O[H])([H])[C@]([N+](C(c3c([H])c(C([H])(C([H])([H])[H])C([H])([H])[H])c([H])c([H])c3[H])([H])[H])([H])[H])([H])C([H])([H])[S@](=O)C2([H])[H])([H])[H])c1[H])(C(OC([H])([H])[H])([H])[H])[H]	547.6	149.2430822165419	2.9014999999999995	134.18499999999997	0.9810885319942636	29.34750847005192	12.556480789610958	7.889499896507286	5.0476910597738955	98.39	5.214173673242785	4.312711916617887	0.025102152028676213	2.0593277569843303e-7	57.	0.017344900985818923	0.00024961711625534253	0.	0.026455623747830878	0.00030149902833148873	0.	0.03191928088713397	8.169801147040081e-7	15.	1	1	7	6	2	5	1	1
C1([H])([H])C([H])([H])C([H])([H])[C@]12C([H])([H])[C@]([H])([N+]([H])([H])C([H])([H])[C@@]([H])(O[H])[C@@]([H])(N([H])C(=O)C([H])([H])[H])C([H])([H])c1c([H])c(OC([H])([H])[H])c(OC([H])([H])[H])c([H])c1[H])c1c(nc([H])c(C([H])([H])C(C([H])([H])[H])(C([H])([H])[H])C([H])([H])[H])c1[H])O2	526.7	85.61791058518016	3.105400000000003	145.6179	0.9626755159544876	28.17525519823846	11.496415870200448	6.772900932463904	4.826152432392151	106.52000000000001	5.185292540719454	4.271513955792832	0.04051666598065088	2.0144635708654696e-7	230.	0.04019837265981858	0.0003013105550435279	1.	0.026919014020768912	0.00030125521225068735	0.	0.02915128632939589	8.628797749609547e-7	10.	2	3	6	5	2	10	1	8
C(C(n1c([H])nc2c(N3C([H])([H])C([H])([H])C([H])([H])C3=O)c([H])c(C(=O)N([C@@](C(c3c([H])c([H])c([H])c([H])c3[H])([H])[H])([C@](O[H])(C([N+](C(c3c([H])c([H])c([H])c(C(F)(F)F)c3[H])([H])[H])([H])[H])([H])[H])[H])[H])[H])c([H])c12)([H])[H])([H])([H])[H]	594.66	112.94100460874687	3.6674000000000015	156.34139999999977	0.963180963620585	30.244760614610428	12.96709762931706	7.058164596880767	4.017958661001511	104.07	5.18256728997068	4.312711916617887	0.03986294748398183	2.02562491860544e-7	131.	0.04210362330281497	0.0002956485643961031	1.	0.02422717854678635	0.0002998381011742072	0.	0.03185544702465493	8.153919915460159e-7	21.	2	3	6	4	2	5	1	5
C(C(N(c1c([H])c(C(=O)N([C@@](C(c2c([H])c([H])c([H])c([H])c2[H])([H])[H])([C@](O[H])(C([N+](C(c2c([H])c([H])c([H])c(C(F)(F)F)c2[H])([H])[H])([H])[H])([H])[H])[H])[H])[H])c([H])c2c1C([H])([H])C([H])([H])C([H])([H])S(=O)(=O)N2C([H])([H])[H])[H])([H])[H])([H])([H])[H]	619.7	77.9684067587661	3.3150000000000004	160.4638999999997	0.9652470627769824	32.30690628606708	13.787930041116637	8.272959426424649	4.16840597499899	115.35000000000001	5.221393956373618	4.3300405961318855	0.04082621962505828	2.0006205584233813e-7	87.	0.01833877246741157	0.00029077160579087536	1.	0.033870928553651626	0.0003143240903454256	1.	0.030579611157787637	8.362665382161265e-7	13.	2	3	2	5	4	4	1	3
C(N([C@]([C@@](C([N+]([C@]1(c2c([H])c(C(C([H])([H])[H])(C([H])([H])[H])C([H])([H])[H])c([H])c([H])c2[H])C([H])([H])C([H])([H])[C@@]([H])(N(O[H])[H])C([H])([H])C1([H])[H])([H])[H])([H])[H])(O[H])[H])(C(c1c([H])c(F)c([H])c(F)c1[H])([H])[H])[H])[H])(=O)C([H])([H])[H]	504.64	106.9253578840856	3.050700000000001	134.46409999999995	0.9550710104753598	28.185527211741352	11.772350580084534	7.319819365033459	4.282825699914302	98.2	5.175347006839847	4.271513955792832	0.03999112143651862	2.0380881377781458e-7	463.	0.03675892895112874	0.0002819925700319013	1.	0.050306273117847446	0.00031563512495452625	1.	0.030061064706184432	8.359708212744542e-7	12.	2	3	3	5	2	3	1	12
N1([H])[C@@]([C@](O[H])(C([N+](C([H])([H])c2c([H])c(C(C([H])([H])[H])(C([H])([H])[H])[H])c([H])c([H])c2[H])([H])[H])([H])[H])[H])([H])C([H])([H])c2c([H])c(c([H])c([H])c2[H])OC([H])([H])C([H])([H])C([H])([H])C([H])([H])N([H])c2c([H])c(c([H])c(N3C([H])=C([H])OC3([H])[H])c2[H])C1=O	571.74	120.3082622932017	4.125400000000003	165.6660999999998	0.9297235961199827	29.48127126912639	14.247603059984923	8.048661762882197	6.213689668161066	99.67	5.185292540719454	4.288842635306831	0.039623722329084	2.0415272992711826e-7	318.	0.031989523737372794	0.0002691714361408795	0.	0.02654348542906525	0.0003029436847955721	0.	0.029859013523373598	8.430025728438523e-7	11.	2	3	1	3	2	1	1	6
c1([H])c([H])c([H])c(C([H])([H])C([H])([H])[C@](C(N([C@@](C(c2c([H])c(F)c([H])c(F)c2[H])([H])[H])([C@]([C@@]2([H])C([H])([H])[C@@]([H])(OC(C(C([H])([H])[H])([H])[H])([H])[H])C([H])([H])[N+]2([H])[H])([H])O[H])[H])[H])=O)([H])N2C(=O)[C@@]([H])(C([H])([H])C([H])([H])C(C([H])([H])[H])([H])[H])C([H])([H])C2([H])[H])c([H])c1[H]	600.77	139.0487009455723	3.524000000000007	161.12389999999996	0.8448712986712122	33.02182809504304	16.264315087682032	9.302875781222168	4.795565105205124	95.48000000000002	5.175347006839847	4.295383237103888	0.039149303616583385	2.0545937738273502e-7	331.	0.001459549747356085	0.00021419103635237567	0.	0.0336644067814142	0.000314948473200433	1.	0.01582083879170971	8.009771921744529e-7	0.	2	3	2	8	4	4	1	2
c1(-c2c([H])c(Cl)c([H])nc2[H])c([H])c([H])c2c(c1[H])[C@]1(C([H])([H])C(C([H])([H])[H])(C([H])([H])[H])O2)C(=O)N(C([H])([H])[H])C(N([H])[H])=N1	370.84	4.2820650051196765	2.945100000000001	100.07740000000001	0.9545300132558835	16.846280991735537	5.446231603983945	2.441182404280514	3.7670856313023773	80.81	5.1925128238502865	4.3300405961318855	0.043087148955210375	1.94586569226388e-7	92.	0.03979262332044815	0.0003009444277882573	1.	0.049944989355186015	0.0003161732723926704	1.	0.03941032720192111	7.333249245408653e-7	78.	2	3	6	5	2	3	1	5
C1([H])([H])C(F)(F)[C@](c2c([H])c(N(C(c3nn(C(F)([H])F)c([H])c3Cl)=O)[H])c([H])c([H])c2F)(C([H])([H])[H])N=C(N([H])[H])O1	437.76	72.66142899295386	3.5183999999999997	92.71659999999999	0.9725946841209725	20.834285253807362	7.172911611759544	3.7115314738927174	3.6967159214346657	94.53	5.199733106981119	4.347369275645884	0.041135366270737626	1.9987196101965622e-7	183.	0.017344835967248187	0.0002847870113225969	923.	0.02769915179412154	0.00030436307107895667	1.	0.04147091709743563	7.220456419491188e-7	269.	2	3	2	7	2	2	1	13
FC(F)(F)[C@](Oc1c(N([H])[H])c(F)c([H])c(C([C@@]2([H])[C@@](O[H])([H])[C@]([N+](C(c3noc(C([H])([H])C(C([H])([H])[H])(C([H])([H])[H])C([H])([H])[H])c3[H])([H])[H])([H])[H])([H])C([H])([H])[S@](=O)C2([H])[H])([H])[H])c1[H])(C(OC([H])([H])[H])([H])[H])[H]	566.6	149.75960825849202	2.3547000000000002	133.31599999999997	0.9810886222173612	30.323238682842717	12.310001100507064	8.388606167716247	5.340557489075976	124.42	5.221393956373618	4.3300405961318855	0.022814328012572625	2.068584136449542e-7	101.	0.05159117714255288	0.00030271634666540875	170.	0.025144692878686786	0.00029641911094277246	0.	0.031440512718384946	8.241122045248705e-7	15.	1	1	7	1	2	12	1	1
C(C(C(N(C(C(C([H])([H])[H])([H])[H])([H])[H])C(=O)c1c([H])c(C([H])([H])[H])c([H])c(C(=O)N([C@@](C(c2c([H])c(F)c([H])c(F)c2[H])([H])[H])([C@@](O[H])(C([N+](C(c2c([H])c([H])c([H])c(OC([H])([H])[H])c2[H])([H])[H])([H])[H])([H])[H])[H])[H])[H])c1[H])([H])[H])([H])[H])([H])([H])[H]	582.71	75.67170421179684	4.009620000000003	158.47789999999975	0.9508933367012418	32.69149865426388	15.983913410800543	9.632660167153688	3.8704345318723847	95.48	5.178072257588621	4.243397198561892	0.04086160836582016	2.0013711037377837e-7	115.	0.03760605188649381	0.000288153163349521	1.	0.03617011832124157	0.00031800983029458863	1.	0.029474809959603235	8.503155521013848e-7	10.	2	3	2	7	4	4	1	20
C(C(C(N(C(C(C([H])([H])[H])([H])[H])([H])[H])C(=O)c1c([H])c([C@@](C([H])([H])[H])(N(C(=O)C([H])([H])[H])[H])[H])c([H])c(C(=O)N([C@@](C(c2c([H])c(F)c([H])c(F)c2[H])([H])[H])([C@@](O[H])(C([N+](C(c2c([H])c([H])c([H])c(OC([H])([H])[H])c2[H])([H])[H])([H])[H])([H])[H])[H])[H])[H])c1[H])([H])[H])([H])[H])([H])([H])[H]	653.8	50.003881400291576	3.8983000000000025	175.97259999999955	0.8967986675843876	37.11129595748442	18.10797739771846	11.441514737444022	4.238065290512366	124.58000000000001	5.185292540719454	4.260725878075891	0.041617455633742154	1.977542599321561e-7	36.	0.015700851307822502	0.0002819180730668793	1.	0.03618672668502445	0.000317843749430833	1.	0.027353896104175383	8.831581736288969e-7	6.	2	3	2	7	4	4	1	9
C(C(n1c([H])c2c3c(c([H])c(C(=O)N([C@@](C(c4c([H])c([H])c([H])c([H])c4[H])([H])[H])([C@](O[H])(C([N+](C(C(F)(F)[H])([H])[H])([H])[H])([H])[H])[H])[H])[H])c([H])c13)N(C([H])([H])[H])S(=O)(=O)C([H])([H])C2([H])[H])([H])[H])([H])([H])[H]	535.6	76.09464636348882	1.5138000000000007	138.57619999999997	0.9274354033659223	27.02656574044526	11.15830168343236	5.9430004083303	4.300393513887997	108.25	5.1925128238502865	4.364697955159882	0.04078099276163426	2.0037061995033704e-7	156.	0.0627335252196961	0.00031851073950936866	2.	0.026620228814558403	0.00030625113429652643	0.	0.03292912005539566	8.051996573070258e-7	21.	2	3	1	2	2	2	1	1
C(C(c1c([H])n2c3c(c([H])c(C(=O)N([C@@](C(c4c([H])c([H])c([H])c([H])c4[H])([H])[H])([C@](O[H])(C([N+](C4([H])C([H])([H])C4([H])[H])([H])[H])([H])[H])[H])[H])[H])c([H])c13)N(C([H])([H])[H])S(=O)(=O)C([H])([H])C2([H])[H])([H])[H])([H])([H])[H]	511.7	19.238070258628294	1.4111000000000016	140.72719999999995	0.926419500853399	24.798503084126043	9.87687115838223	5.0030905694658525	4.215478846767449	108.25	5.214173673242785	4.364697955159882	0.042296627486031226	1.9655770035209733e-7	112.	0.03407747993017371	0.0002944096881798858	0.	0.010476744649456112	0.00026374447162420025	0.	0.032362889303415826	8.120904019035399e-7	21.	2	3	6	1	3	2	1	1
C(C(N1c2c([H])c(C(=O)N([C@@](C(c3c([H])c([H])c([H])c([H])c3[H])([H])[H])([C@](O[H])(C([N+](C3([H])C([H])([H])C3([H])[H])([H])[H])([H])[H])[H])[H])[H])c([H])c3c(C(C([H])([H])[H])([H])[H])c([H])n(c23)C([H])([H])C([H])([H])S1(=O)=O)([H])[H])([H])([H])[H]	525.7	12.372064366736632	1.801200000000001	145.3441999999999	0.9177472472934173	25.756324898784307	10.472852905868226	5.3930626194452564	4.27814131505994	108.25	5.185292540719454	4.347369275645884	0.04249479567590258	1.9564845134860356e-7	56.	0.03373873969330677	0.00029120602917333797	0.	0.02639159360669023	0.00030474300041466923	0.	0.03147456961448993	8.239655318738706e-7	15.	2	3	6	5	2	9	1	1
N(C1=[N+]([H])[C@](c2c([H])c([H])c(OC(F)(F)F)c([H])c2[H])(c2c([H])c([H])c([H])c(-c3c([H])c([H])c([H])nc3F)c2[H])C2=NC([H])([H])C([H])([H])C([H])([H])N12)([H])[H]	470.45	-26.31165378729991	2.543000000000001	117.3181	0.9733131757816466	21.872706092146593	8.121590562848166	3.742978036903183	3.8995319032313516	77.71000000000001	5.178072257588621	4.364697955159882	0.0281402973974433	1.9512978616192622e-7	206.	0.009689706981180192	0.00022326471523032726	1.	0.05004699692901098	0.0003161544021337776	1.	0.03860135829144028	7.405388753287992e-7	66.	1	1	5	4	2	3	1	1
C(N1C(=O)[C@@](c2c([H])c([H])c(OC([H])([H])[H])c(C([H])([H])[H])c2[H])(c2c([H])c([H])c(F)c(-c3c([H])nc([H])nc3[H])c2[H])N=C1N([H])[H])([H])([H])[H]	405.43	46.18917747589292	2.630020000000001	110.3294	0.965546955497905	19.50399798675228	7.217972474508433	2.881562763782209	3.1884974333278784	93.7	5.214173673242785	4.27805455758989	0.027052746077165162	1.9983110107196896e-7	388.	0.0635759107369223	0.0003192893990720403	1.	0.03598625846282395	0.0003186876826300911	1.	0.03890035117374262	7.348893881237465e-7	66.	1	1	1	2	4	4	1	5
C(N1C(=O)[C@@](c2c([H])c([H])c(OC([H])([H])[H])c(C([H])([H])[H])c2[H])(c2c([H])c([H])c([H])c(-c3c([H])c([H])c([H])nc3F)c2[H])N=C1N([H])[H])([H])([H])[H]	404.45	58.930022142072154	3.235020000000001	112.5344	0.966487447439478	19.570988899577596	7.25747987227135	2.9013257423736953	3.0617391915696377	80.81	5.1681267237090145	4.254185276278834	0.04161777848587406	1.9857282089362714e-7	156.	0.01909253699018464	0.000292507860405903	1.	0.04971164566446372	0.0003172582475541963	1.	0.03854790936650747	7.390311154270529e-7	66.	2	3	2	5	2	3	1	1
c1([H])c([C@](N(C(c2c([H])c(-c3c([H])c([H])c([C@@]([N+]([H])([H])[H])(C([H])([H])[H])C(c4c([H])c([H])c([H])c([H])c4[H])([H])[H])o3)c([H])c(N(S(C([H])([H])[H])(=O)=O)C([H])([H])[H])c2[H])=O)[H])(C([H])([H])[H])[H])c([H])c([H])c(F)c1[H]	550.7	17.534019219245994	4.672300000000003	150.0580999999998	0.8274483159513041	28.06809466415482	11.03711571375474	6.737599838380418	3.6724588466428445	107.26	5.206953390111952	4.347369275645884	0.02483382961550053	1.9919331423169411e-7	315.	0.01024840302170718	0.00023033992467467318	1.	0.04978801126860579	0.0003169665943024059	1.	0.033306065429616304	7.978158991943655e-7	26.	1	1	5	4	2	3	1	5
C([C@]([N+](C([C@@](O[H])([C@](C(c1c([H])c([H])c([H])c([H])c1[H])([H])[H])(N(C(=O)c1c([H])c([H])c([H])c(N(c2c([H])c([H])c(C(F)(F)F)c([H])c2[H])S(C([H])([H])[H])(=O)=O)c1[H])[H])[H])[H])([H])[H])([H])[H])(C(=O)N([C@@]1([H])C([H])([H])C([H])([H])C([H])([H])C([H])([H])C1([H])[H])[H])[H])([H])([H])[H]	675.8	162.89120561877832	3.9059000000000026	173.54589999999965	0.9225420136976884	35.90580723023775	15.768125222535094	10.272542801222077	4.161958259481155	132.42	5.235834522635283	4.312711916617887	0.004539299955337059	2.0440129070498496e-7	136.	0.03889530796616213	0.000292783490493083	1.	0.01149821501338232	0.00026440349219425814	1.	0.028754092615422885	8.55337606029788e-7	10.	3	2	6	8	3	2	1	21
C(N1C(N([H])[H])=N[C@](c2c([H])c([H])c(OC(F)(F)F)c([H])c2[H])(c2c([H])c([H])c(F)c(-c3c([H])nc([H])nc3[H])c2[H])C1=O)([H])([H])[H]	445.38	33.85830804117009	3.2116000000000016	105.7234	0.9733038204074101	21.221143101965865	7.590714850821186	3.613547171530593	3.267197397584959	93.7	5.185292540719454	4.347369275645884	0.027166865649849086	1.9936333418715368e-7	376.	0.049263314244282104	0.00029728399612977623	8.	0.05005557429465005	0.0003163308351156116	1.	0.04039510928078686	7.202374478818176e-7	99.	1	1	2	3	2	3	1	5
C(N1C(N([H])[H])=N[C@](c2c([H])c([H])c(OC(F)(F)[H])c([H])c2[H])(c2c([H])c([H])c([H])c(/C(=C(\C3([H])C([H])([H])C3([H])[H])[H])F)c2[H])C1=O)([H])([H])[H]	415.42	49.5539841107703	4.038700000000002	106.49740000000006	0.9697020940458633	20.001968440351423	7.513203028078676	3.5323379872586806	3.452186371498141	67.92	5.175347006839847	4.3300405961318855	0.02697514112407726	2.002232832406283e-7	430.	0.06290092602419192	0.0003204353173547842	1.	0.050528650384767025	0.0003151352297531604	1.	0.03865799446988967	7.411431540236291e-7	66.	1	1	1	2	2	3	1	5
C(OC(/C(=C(/c1c([H])c([H])c([H])c([C@@]2(c3c([H])c([H])c(OC(F)(F)[H])c([H])c3[H])N=C(N([H])[H])N(C([H])([H])[H])C2=O)c1[H])[H])[H])([H])[H])([H])([H])[H]	401.41	23.581240770906742	2.9779000000000018	105.59840000000003	0.9788917087491349	20.473637978364348	8.400769625453895	3.973762921085724	3.250450043722635	77.15	5.178072257588621	4.312711916617887	0.04253749494218184	1.9616093629036296e-7	117.	0.04612257006071468	0.0002930576021490695	1.	0.05035075692240851	0.0003156368475408282	1.	0.0384408140797069	7.418981017795167e-7	63.5	2	3	1	1	2	3	1	5
C(OC(C(/C(=C(/c1c([H])c([H])c([H])c([C@@]2(c3c([H])c([H])c(OC(F)(F)[H])c([H])c3[H])N=C(N([H])[H])N(C([H])([H])[H])C2=O)c1[H])[H])[H])([H])[H])([H])[H])([H])([H])[H]	415.44	40.860400598935705	3.368000000000002	110.21540000000002	0.9775852993118028	21.448896840582112	9.04280245818629	4.182226653192188	3.262038642119088	77.15	5.148235655949802	4.254185276278834	0.04206301016458773	1.973611610463918e-7	128.	0.045733026025576905	0.0002936387755269693	1.	0.05040195145190894	0.00031557901091914414	1.	0.037583488532384746	7.512064375386872e-7	61.	2	3	1	1	2	3	1	1
C(C#Cc1c([H])c([H])c([H])c([C@@]2(c3c([H])c([H])c(OC(F)(F)[H])c([H])c3[H])N=C(N([H])[H])N(C([H])([H])[H])C2=O)c1[H])([H])([H])[H]	369.37	18.52889653067509	2.689700000000001	97.24040000000002	0.9657478668383928	18.392846679687498	7.076871862331877	3.2170483972681776	3.2470542635266106	67.92	5.185292540719454	4.30617131482083	0.04279129025269301	1.951358560724701e-7	71.	0.046523931487443916	0.0002926876119076625	1.	0.03375903057472895	0.0003145701472133526	1.	0.040147302134422566	7.256730799234559e-7	86.	2	3	1	1	4	4	1	1
C(C(C([H])([H])[H])(C#Cc1c([H])c([H])c([H])c([C@@]2(c3c([H])c([H])c(OC(F)(F)[H])c([H])c3[H])N=C(N([H])[H])N(C([H])([H])[H])C2=O)c1[H])[H])([H])([H])[H]	397.43	19.653270340553647	3.325800000000002	106.40440000000001	0.9749260097261376	20.337240075614368	7.917215236686391	3.922104159122976	3.305476069363661	67.92	5.214173673242785	4.347369275645884	0.0426102489240511	1.9590142403658055e-7	120.	0.06433197812864772	0.0003180615864427955	1.	0.033728220808575744	0.0003146519303349242	1.	0.038579698686610535	7.410009143951283e-7	63.	2	3	1	2	4	4	1	5
C(N1C(N([H])[H])=N[C@](c2c([H])c([H])c(OC(F)(F)[H])c([H])c2[H])(c2c([H])c([H])c([H])c(C#CC3([H])C([H])([H])C3([H])[H])c2[H])C1=O)([H])([H])[H]	395.41	27.530682824096168	3.0798000000000005	104.29040000000005	0.9754696442399624	18.939918822436308	7.207524619139804	3.537198774829963	3.3195252573978484	67.92	5.22861423950445	4.364697955159882	0.04243744119636109	1.963209538670968e-7	119.	0.01336624170000586	0.0002687974607227033	1.	0.03372155198998673	0.00031470999919024697	1.	0.03916528422767927	7.354677096579413e-7	68.	2	3	2	5	4	4	1	1
C(OC(C#Cc1c([H])c([H])c([H])c([C@@]2(c3c([H])c([H])c(OC(F)(F)[H])c([H])c3[H])N=C(N([H])[H])N(C([H])([H])[H])C2=O)c1[H])([H])[H])([H])([H])[H]	399.4	21.699459647782753	2.3162000000000003	103.44240000000002	0.9743319580862007	20.298275745121877	8.2867271998724	3.907398914472171	3.2969115821841735	77.15	5.178072257588621	4.312711916617887	0.042567205853135746	1.9606762885708125e-7	119.	0.04028039401876532	0.00027685724193180904	2.	0.0021405645390971443	0.00023019161342790047	2.	0.03926180340295196	7.342591362028669e-7	78.	2	3	5	4	1	6	1	5
C(OC(C(C#Cc1c([H])c([H])c([H])c([C@@]2(c3c([H])c([H])c(OC(F)(F)[H])c([H])c3[H])N=C(N([H])[H])N(C([H])([H])[H])C2=O)c1[H])([H])[H])([H])[H])([H])([H])[H]	413.42	34.28293288577077	2.7063000000000006	108.05940000000001	0.9754973135349414	21.273226467057416	8.92619760060249	4.114692302825925	3.299034246514692	77.15	5.162676222211467	4.243397198561892	0.04218127874380431	1.9689050667322027e-7	118.	0.06313823195575394	0.0003204001898284037	1.	0.033743004171348824	0.00031457146482593423	1.	0.03840498619388158	7.426970598108796e-7	62.5	2	3	1	2	4	4	1	5
C([C@@](O[H])(C#Cc1c([H])c([H])c([H])c([C@@]2(c3c([H])c([H])c(OC(F)(F)[H])c([H])c3[H])N=C(N([H])[H])N(C([H])([H])[H])C2=O)c1[H])[H])([H])([H])[H]	399.4	12.501467291019296	2.0506	103.2472	0.9732043025202809	20.298275745121877	7.8927410953561825	3.907398914472171	3.566148966517682	88.15	5.1564114081961225	4.3300405961318855	0.005126544709224903	1.9188995484912308e-7	42.	0.041511998871692456	0.0002756029621296729	4.	0.010993315209291959	0.0002622153144399665	1.	0.03900367846432974	7.370288450979106e-7	66.	1	1	5	4	6	8	1	5
C(N1C(N([H])[H])=N[C@](c2c([H])c([H])c(OC(F)(F)[H])c([H])c2[H])(c2c([H])c([H])c([H])c(OC(C3([H])C([H])([H])C3([H])[H])([H])[H])c2[H])C1=O)([H])([H])[H]	401.41	47.5195792809051	3.107100000000001	102.90740000000004	0.9757581038313264	19.16925259839066	7.345527731898342	3.6187669971975174	3.042957736030326	77.15	5.206953390111952	4.226068519047893	0.04190344360113963	1.9764791160462384e-7	131.	0.04572486141565924	0.00029334460576814795	1.	0.05066527683588572	0.00031482759666863903	1.	0.03844770034064288	7.427913952073613e-7	65.	2	3	1	1	2	3	1	1
C(N1C(N([H])[H])=N[C@](c2c([H])c([H])c(OC(F)(F)[H])c([H])c2[H])(c2c([H])c([H])c(F)c(C#CC3([H])C([H])([H])C3([H])[H])c2[H])C1=O)([H])([H])[H]	413.4	33.26289015630916	3.2189000000000014	104.24840000000003	0.9702497571335799	19.829510137887752	7.410552879189576	3.4734779413989396	3.459222886790079	67.92	5.175347006839847	4.364697955159882	0.04223181543290479	1.9703323119061204e-7	153.	0.06356298728185293	0.0003193179885271646	1.	0.050174022866010984	0.00031609024846435715	1.	0.039417026984800284	7.332474944933113e-7	73.5	2	3	1	2	2	3	1	1
C(N1C(N([H])[H])=N[C@](c2c([H])c([H])c(OC(F)(F)[H])c(C([H])([H])[H])c2[H])(c2c([H])c([H])c(F)c(C#CC3([H])C([H])([H])C3([H])[H])c2[H])C1=O)([H])([H])[H]	427.43	41.15694506655192	3.5273200000000013	108.98540000000003	0.9698512881370137	20.788689025813103	7.654260718058234	3.717508844818345	3.5414902134357824	67.92	5.189787573101513	4.312711916617887	0.04190490379304398	1.9756094238991836e-7	146.	0.02113167161794661	0.0002499438114628425	436.	0.03367056030746632	0.0003148296650878612	1.	0.03855149895830801	7.42056654541461e-7	66.	2	3	7	8	4	4	1	1
C(N1C(N([H])[H])=N[C@](c2c([H])c([H])c(OC(F)(F)[H])c(C([H])([H])[H])c2[H])(c2c([H])c([H])c(F)c(C#CC(F)([H])[H])c2[H])C1=O)([H])([H])[H]	419.38	33.40181502898168	3.0868200000000012	102.23640000000003	0.9674334728894213	21.175654721721106	8.06476767016192	3.563915155344054	3.597699805346103	67.92	5.197007856232346	4.3300405961318855	0.00009231789543230303	1.7610215639266857e-7	8.	0.022114630355935527	0.00024933955587869914	827.	0.011207853008111536	0.0002624233966331437	14.	0.03958285441187032	7.305594478139469e-7	85.5	3	2	7	8	3	2	1	5
c1(-c2c([H])c([H])c3nc(N([H])[H])c(C([C@]([H])(C(N(C([H])([H])c4c([H])c([H])c([H])c([H])c4[H])[H])=O)C([H])([H])[H])([H])[H])c([H])c3c2[H])c(C([H])([H])[H])c([H])c([H])c([H])c1[H]	409.53	18.116616883310353	5.287420000000004	127.48509999999997	0.9293087736121999	20.606246872948166	9.004325327962396	4.746150889650449	2.657980845394702	68.01	5.22861423950445	4.27805455758989	0.04259807025881859	1.9590321131890349e-7	116.	0.030608377488497648	0.00027455419359293746	0.	0.0077342839987339625	0.0002551396725869669	1.	0.03674446919180061	7.576589852673211e-7	45.	2	3	1	9	1	6	1	5
c1([H])c([H])c([H])c(C([H])([H])C([H])([H])[C@](C(N([C@](C(c2c([H])c(F)c([H])c(F)c2[H])([H])[H])([H])[C@](C([H])([H])[N+](C(c2c([H])c([H])c([H])c(OC([H])([H])[H])c2[H])([H])[H])([H])[H])([H])O[H])[H])=O)([H])N2C(=O)[C@@]([H])(C(C(C([H])([H])[H])(C([H])([H])[H])[H])([H])[H])C([H])([H])C2([H])[H])c([H])c1[H]	622.8	254.22346512200838	4.021200000000012	169.31589999999997	0.8849257330722077	34.06079528149483	16.47858249244642	10.092525232655298	4.41272771994891	95.48000000000002	5.185292540719454	4.260725878075891	0.004239592121976548	2.063449559471607e-7	0.	0.043116120599187985	0.0003098719333541096	1.	0.035997148202486604	0.00031841801765228366	1.	0.027941320137732845	8.770598847718723e-7	9.	1	1	1	3	4	4	1	9
C([H])([H])(C(C([H])([H])[H])(C([H])([H])[H])C([H])([H])[H])C(n1nc([H])c([C@]2(c3c([H])c([H])c([H])c(-c4c([H])nc([H])nc4[H])c3[H])N=C(N([H])[H])N(C([H])([H])[H])C2=O)c1[H])([H])[H]	417.52	54.20455278487589	2.8066000000000004	118.93939999999996	0.9853986860014918	20.71186027324128	7.609021586695998	3.8066027754087974	3.455285819614594	102.29	5.206953390111952	4.3300405961318855	0.04158762794322696	1.9832441055862689e-7	142.	0.062148880259638856	0.0003225813246681808	1.	0.03640311804826031	0.0003172166732038449	1.	0.036806147066114375	7.58713828318235e-7	53.	2	3	1	2	4	4	1	1
C([H])([H])(C(n1nc([H])c([C@]2(c3c([H])c([H])c([H])c(-c4c([H])nc([H])nc4[H])c3[H])N=C(N([H])[H])N(C([H])([H])[H])C2=O)c1[H])([H])[H])[C@]1([H])C([H])([H])C([H])([H])C([H])([H])C([H])([H])C1([H])[H]	443.55	35.196176756841325	3.3408000000000007	126.0594	0.9910787946923395	21.30382551205311	8.76666429817988	3.898783839305872	3.383482097086709	102.29	5.1925128238502865	4.3300405961318855	0.0419420262701634	1.9729874425797526e-7	129.	0.013204174528639243	0.00026763359340063725	1.	0.03631809507974588	0.0003174740126832739	1.	0.03550508208041799	7.756405433517133e-7	39.	2	3	2	5	4	4	1	5
C(C([H])([H])[H])([H])(C([H])([H])[H])C(n1nc([H])c([C@]2(c3c([H])c([H])c([H])c(-c4c(F)nc([H])c([H])c4[H])c3[H])N=C(N([H])[H])N(C([H])([H])[H])C2=O)c1[H])([H])[H]	406.47	64.19526607022213	2.7705	111.86839999999998	0.977474391603535	19.75289028337864	7.365084577764709	3.1386671051502772	3.365444686075131	89.4	5.22861423950445	4.312711916617887	0.04146853247205446	1.9877642905000043e-7	138.	0.016933492947628765	0.0002448039784108757	1.	0.036156401826765286	0.0003180928969990306	1.	0.03821514456302778	7.439385744797823e-7	66.	2	3	7	8	4	4	1	5
C(C(C([H])([H])[H])(C([H])([H])[H])C([H])([H])[H])([H])([H])C(n1nc([H])c([C@]2(c3c([H])c([H])c([H])c(-c4c(F)nc([H])c([H])c4[H])c3[H])N=C(N([H])[H])N(C([H])([H])[H])C2=O)c1[H])([H])[H]	434.52	75.37584279118431	3.5507	121.10239999999997	0.9853067526731675	21.673331252322182	7.8534613304488925	3.765627368047386	3.4387279075244574	89.4	5.1925128238502865	4.347369275645884	0.041055112818891897	2.009107988753584e-7	344.	0.04462969899098505	0.0002999896908256864	1.	0.03614442810679549	0.00031817370451709683	1.	0.03665156289586375	7.603030567984397e-7	48.	2	3	2	3	4	4	1	1
[C@@](C([H])([H])C([H])([H])[H])([H])(C(C([H])([H])[H])([H])[H])C(n1nc([H])c([C@]2(c3c([H])c([H])c([H])c(-c4c(F)nc([H])c([H])c4[H])c3[H])N=C(N([H])[H])N(C([H])([H])[H])C2=O)c1[H])([H])[H]	434.52	1284.6331006898636	3.5507	121.10239999999997	0.9843310713936548	21.673331252322182	8.529454719681636	3.55186744455692	3.4805355825460644	89.4	5.160906440578182	4.312711916617887	0.0028184237783294205	2.885226200883023e-7	1.	0.03293827818436428	0.00027548035794480936	1.	0.03614545021507937	0.00031812588231401823	1.	0.036414677566503476	7.63561617895441e-7	45.	3	5	1	2	4	4	1	1
C1([H])([H])C([H])([H])C([H])([H])C([H])([H])[C@]1(n1nc([H])c([C@]2(c3c([H])c([H])c([H])c(-c4c(F)nc([H])c([H])c4[H])c3[H])N=C(N([H])[H])N(C([H])([H])[H])C2=O)c1[H])[H]	418.48	58.559009770762955	3.2295999999999996	114.53539999999998	0.9716853091151267	19.415670898617687	7.2981651527592755	3.0123582766439916	3.3852695230092236	89.4	5.214173673242785	4.312711916617887	0.04155443474961955	1.9860355178586392e-7	145.	0.06206448888408866	0.0003219227511093341	1.	0.03355294729199299	0.00031530272341887504	1.	0.037950974639393724	7.469955837621088e-7	61.5	2	3	1	2	4	4	1	5
C1([H])([H])C([H])([H])C([H])([H])[C@]12C([H])([H])[C@]([H])([N+]([H])([H])C([H])([H])[C@@]([H])(O[H])[C@@]([H])(N([H])C(=O)[C@@]1([H])C([H])([H])C([H])([H])C([H])([H])O1)C([H])([H])c1c([H])c3c(c([H])c1[H])OC([H])([H])O3)c1c(nc([H])c(C([H])([H])C(C([H])([H])[H])(C([H])([H])[H])C([H])([H])[H])c1[H])O2	566.72	108.54477806845854	2.9760000000000026	151.93689999999995	0.9474264928538143	28.249536246949447	11.420225174918047	6.470211153642565	5.155533583575356	115.75000000000001	5.090473390903139	4.364697955159882	0.03991722843550991	2.0358199995326525e-7	345.	0.06495200662794122	0.0003162556807805449	1.	0.006069124518189456	0.0002492820516409517	0.	0.028776438732958744	8.696173944349705e-7	10.	2	3	1	2	1	6	1	8
C([N+](C([C@@](O[H])([C@](C(c1c([H])c([H])c([H])c([H])c1[H])([H])[H])(N(C(=O)c1c([H])nc([H])c(N(c2c([H])c([H])c([H])c([H])c2[H])S(C([H])([H])[H])(=O)=O)c1[H])[H])[H])[H])([H])[H])([H])[H])([H])([H])c1c([H])c([H])c([H])c(C(F)(F)F)c1[H]	613.7	166.5914187716514	3.6637000000000004	157.00919999999994	0.8951735343711159	31.670762433105754	13.807995111113955	8.865530446626739	3.9611697893664397	116.20999999999998	5.1925128238502865	4.312711916617887	0.00010520206862199517	1.8881333339227078e-7	0.	0.015352214949280513	0.00028622835595238055	0.	0.0034703579174394142	0.0002393596177792661	0.	0.033106304701322316	7.961415794493566e-7	21.	4	4	3	2	3	2	1	5
c1([H])c([H])c([H])c(C([H])([H])C([H])([H])[C@](C(N([C@@](C(c2c([H])c(F)c([H])c(F)c2[H])([H])[H])([C@]([C@@]2([H])C([H])([H])[C@@]([H])(OC(C(C([H])([H])[H])([H])[H])([H])[H])C([H])([H])[N+]2([H])[H])([H])O[H])[H])[H])=O)([H])N2C(=O)[C@@]([H])([C@]([H])(C([H])([H])[H])C([H])([H])[H])C([H])([H])C2([H])[H])c([H])c1[H]	586.74	175.0592174346195	2.989800000000007	156.4369	0.8620008586554624	32.04261155888886	15.027958126495776	8.358067834922814	4.833325445299041	95.48000000000002	5.199733106981119	4.312711916617887	0.02112365064278829	2.0665622584570228e-7	0.	0.04303367794431691	0.0003106965839750383	1.	0.03373533200476675	0.00031461675844167983	1.	0.02730181335315234	8.897699588748325e-7	6.	5	5	1	3	4	4	1	9
FC(F)(F)[C@](Oc1c(N([H])[H])c(F)c([H])c(C([C@@]2([H])[C@@](O[H])([H])[C@]([N+](C(c3c([H])nn(C([H])([H])C(C([H])([H])[H])(C([H])([H])[H])C([H])([H])[H])c3[H])([H])[H])([H])[H])([H])C([H])([H])[S@](=O)C2([H])[H])([H])[H])c1[H])(C(OC([H])([H])[H])([H])[H])[H]	565.6	141.95276283973962	2.0206999999999993	135.33599999999998	0.9814741340609057	30.323238682842717	12.310001100507064	8.388606167716247	5.321503568239531	116.21000000000001	5.1925128238502865	4.3300405961318855	0.025224338598752585	2.061149117804658e-7	220.	0.05143945822347761	0.0003032392057428137	169.	0.025128099541066665	0.00029664683295474323	0.	0.03105953588331576	8.292314019981159e-7	15.	1	1	7	1	2	12	1	5
C(C(C(N(C(C(C([H])([H])[H])([H])[H])([H])[H])C(=O)c1c([H])c(Oc2c([H])c([H])c(F)c([H])c2[H])c([H])c(C(=O)N([C@@](C(c2c([H])c(F)c([H])c(F)c2[H])([H])[H])([C@@](O[H])(C([N+](C(c2c([H])c([H])c([H])c(OC([H])([H])[H])c2[H])([H])[H])([H])[H])([H])[H])[H])[H])[H])c1[H])([H])[H])([H])[H])([H])([H])[H]	678.8	88.93604073154783	5.632600000000005	180.21489999999955	0.8803595162228708	36.95710673499077	18.046800609648916	11.084954765113732	3.963049098481812	104.71000000000001	5.18256728997068	4.260725878075891	0.0406846012387341	2.002501052677485e-7	54.	0.015815564144817176	0.0002807637590421782	1.	0.0019070555556884336	0.00023466047231758677	0.	0.02906730467561173	8.578139127122874e-7	9.	2	3	2	7	3	6	1	20
C(C([C@](C([H])([H])[H])([N+](C([C@@](O[H])([C@](C(c1c([H])c([H])c([H])c([H])c1[H])([H])[H])(N(C(=O)c1c([H])c2c3n(c([H])c(C(C([H])([H])[H])([H])[H])c3c1[H])C([H])([H])C([H])([H])S(=O)(=O)N2C([H])([H])[H])[H])[H])[H])([H])[H])([H])[H])[H])([H])[H])([H])([H])[H]	527.7	16.557070466912613	2.047200000000001	147.45819999999983	0.9360198922924123	27.162750445897736	11.246644913538686	5.838465031982382	4.390792630894559	108.25	5.243054805766116	4.312711916617887	0.005946508763320448	1.9585255753164378e-7	312.	0.03372695020071073	0.0002912905007866158	0.	0.024112988856350895	0.0003014699140825662	0.	0.03074011643160903	8.28642526100168e-7	15.	1	5	6	5	2	10	1	1
C(N1C(N([H])[H])=N[C@](c2c([H])c([H])c(OC(F)(F)[H])c(C([H])([H])[H])c2[H])(c2c([H])c([H])c([H])c(C#CC3([H])C([H])([H])C3([H])[H])c2[H])C1=O)([H])([H])[H]	409.44	31.247117705623847	3.3882200000000013	109.02740000000004	0.974456222701849	19.896566837107375	7.4504155124653755	3.496314140187202	3.405421403935584	67.92	5.1925128238502865	4.347369275645884	0.042358644561520935	1.9651261993391685e-7	98.	0.037818178742074215	0.00029680550881550587	1.	0.033723267971025934	0.00031475320320248725	1.	0.038306553309126884	7.443477950185268e-7	61.	2	3	6	8	4	4	1	1
c1(-c2c([H])c(Cl)c([H])nc2[H])c([H])c([H])c2c(c1[H])[C@]1(C([H])([H])C(C([H])([H])[H])(C([H])([H])[H])S2)C(=O)N(C([H])([H])[H])C(N([H])[H])=N1	386.9	6.380946595209148	3.658400000000001	105.30640000000001	0.954594482242047	17.368141889915012	5.724452818320538	2.593314326553658	3.9906971697639166	71.58	5.22861423950445	4.3300405961318855	0.025250385005822572	1.9704751493151566e-7	256.	0.048725749876438414	0.00030933250672789467	1.	0.03218264683199226	0.0003223538162485164	1.	0.03941033037436402	7.332991127080736e-7	78.	1	1	7	1	1	1	1	5
c1(Cl)c([H])c(Cl)c([H])c(-c2c([H])c([H])c([H])c([C@]3(c4c([H])c([H])c(OC([H])([H])[H])c([H])c4[H])C4=NC([H])([H])C([H])([H])C([H])([H])N4C(N([H])[H])=N3)c2[H])c1[H]	465.4	31.034057647427463	5.345100000000007	130.9194	0.9615590405901432	20.858952677643174	8.15340653748494	3.419105650752099	3.2152388935828524	63.21000000000001	5.199733106981119	4.295383237103888	0.027188698072259248	1.9910806521189488e-7	332.	0.040942394079017175	0.00029674081974045486	1.	0.050522653635830396	0.00031479366632519994	1.	0.03840386820997841	7.414503361735824e-7	66.	1	1	6	5	2	3	1	5
C1([H])([H])C([H])([H])C([H])([H])[C@]12C([H])([H])[C@]([H])([N+]([H])([H])C([H])([H])[C@@]([H])(O[H])[C@@]([H])(N([H])C(=O)C([H])([H])[H])C([H])([H])c1c([H])c3c(c([H])c1[H])OC([H])([H])C([H])([H])O3)c1c(nc([H])c(C([H])([H])C(C([H])([H])[H])(C([H])([H])[H])C([H])([H])[H])c1[H])O2	524.68	87.65752168614348	2.8594000000000026	143.5039	0.9641087850711865	26.754646931840348	10.732244919977267	6.236015123427696	4.93075546001873	106.52000000000001	5.1925128238502865	4.27805455758989	0.026151909256036658	2.0353600328162624e-7	453.	0.01806000129600519	0.00029661876661320164	1.	0.024612879701603176	0.00029575925049931545	0.	0.02972705919195192	8.540759922654877e-7	10.	1	1	2	5	2	10	1	20
C(C([N+](C([C@@](O[H])([C@](C(c1c([H])c([H])c([H])c([H])c1[H])([H])[H])(N(C(=O)c1c([H])c2c3c(c([H])n(C(C([H])([H])[H])([H])[H])c3c1[H])C([H])([H])C([H])([H])S(=O)(=O)N2C([H])([H])[H])[H])[H])[H])([H])[H])([H])[H])([H])[H])([H])([H])[H]	499.6	42.07585292812736	1.268600000000002	138.24619999999993	0.9259914488122816	25.220035803052077	10.392994783276562	5.217216194432387	4.146081639967887	108.25	5.1564114081961225	4.295383237103888	0.04169791692150465	1.978684351078271e-7	116.	0.060849187411409836	0.00031974405228842257	0.	0.010558371354148936	0.0002644478495061035	0.	0.03244176543479832	8.067339697926532e-7	21.	2	3	1	2	5	8	1	5
C(C(N(c1c([H])c(C(=O)N([C@@](C(c2c([H])c([H])c([H])c([H])c2[H])([H])[H])([C@](O[H])(C([N+](C(c2c([H])c([H])c([H])c(C(F)(F)F)c2[H])([H])[H])([H])[H])([H])[H])[H])[H])[H])c([H])c(N2C([H])([H])C([H])([H])C([H])([H])C([H])([H])S2(=O)=O)c1C([H])([H])[H])[H])([H])[H])([H])([H])[H]	633.8	90.64156030252653	3.8412200000000025	165.05689999999964	0.9307667405310747	33.28637599265435	14.447100751834341	8.515250697228923	4.109961113544944	115.35000000000001	5.206953390111952	4.312711916617887	0.04053043903371084	2.0064480364161095e-7	70.	0.01832951267465287	0.0002904038936753039	1.	0.033601822976405675	0.0003146298555604659	1.	0.029757076981904135	8.478614390921779e-7	10.	2	3	2	5	4	4	1	6
C(C(n1c([H])c([H])c2c(N3C([H])([H])C([H])([H])C([H])([H])C3=O)c([H])c(C(=O)N([C@@](C(c3c([H])c([H])c([H])c([H])c3[H])([H])[H])([C@](O[H])(C([N+](C(c3c([H])c([H])c([H])c(C(F)(F)F)c3[H])([H])[H])([H])[H])([H])[H])[H])[H])[H])c([H])c12)([H])[H])([H])([H])[H]	593.67	118.45171037914574	4.272400000000002	158.54639999999975	0.9561231669835989	30.31245688945046	13.011588026700437	7.086946893066086	3.9853895563356847	91.18	5.185292540719454	4.27805455758989	0.004695569315713421	1.9913627544331913e-7	77.	0.03402570997651393	0.0002709643442527812	1.	0.01069777554579649	0.00026440278770806507	0.	0.031497984616669715	8.202496675938221e-7	15.	4	4	1	2	4	4	1	1
C(C(c1c([H])n2c3c(c([H])c(C(=O)N([C@](C(c4c([H])c([H])c([H])c([H])c4[H])([H])[H])([C@](O[H])(C([N+](C(C([H])([H])[H])(C([H])([H])[H])C(C(C(C(C([H])([H])[H])(C([H])([H])[H])[H])([H])[H])([H])[H])([H])[H])([H])[H])([H])[H])[H])[H])[H])c([H])c13)N(C([H])([H])[H])S(=O)(=O)C2([H])[H])([H])[H])([H])([H])[H]	583.8	98.68278489853881	3.8111000000000024	165.60619999999966	0.9230733224468118	31.064374630955808	12.549908421438019	7.313822645664495	4.3805252899845994	108.25	5.199733106981119	4.295383237103888	0.040249202096797575	2.01690548462063e-7	133.	0.030815511322653453	0.00027021261320459483	0.	0.007706037716353773	0.00025268908913078235	0.	0.02758085671576687	8.818000007054399e-7	8.	2	3	1	2	1	6	1	9
C(C(c1c([H])n2c3c(c([H])c(C(=O)N([C@@](C(c4c([H])c([H])c([H])c([H])c4[H])([H])[H])([C@](O[H])(C([N+]([C@]4([H])C([H])([H])C([H])([H])OC([H])([H])C4([H])[H])([H])[H])([H])[H])[H])[H])[H])c([H])c13)N(C(C([H])([H])[H])(C([H])([H])[H])[H])S(=O)(=O)C([H])([H])C2([H])[H])([H])[H])([H])([H])[H]	583.8	15.498208477368658	2.2063000000000015	160.75819999999973	0.9291443048240284	29.56820280761613	12.524758675204591	6.454661755692779	4.443832539814416	117.48	5.175347006839847	4.3300405961318855	0.042387389003614086	1.9591496118481582e-7	54.	0.013109702908866799	0.00028400128621788043	0.	0.0021015632492260004	0.00022659742245287407	0.	0.028854067205738788	8.622733837763262e-7	10.	2	3	2	2	3	2	1	21
C([N+](C([C@@](O[H])([C@](C(c1c([H])c([H])c([H])c([H])c1[H])([H])[H])(N(C(=O)c1c([H])c([H])c([H])c(N(c2c([H])c([H])c([H])c([H])c2[H])S(C([H])([H])[H])(=O)=O)c1[H])[H])[H])[H])([H])[H])([H])[H])([H])([H])c1c([H])c([H])c([H])c(C(F)(F)F)c1[H]	612.7	149.3948486591064	4.268700000000002	159.21419999999992	0.8950564514156403	31.73925016250723	13.854418602443726	8.899895529044583	3.8279331714389127	103.32	5.163631691326955	4.312711916617887	0.03893914722295413	2.0674835311038865e-7	474.	0.04953972070977831	0.0003056942592623242	51.	0.02750778501998895	0.00030325305739384035	0.	0.03274653713784348	8.010047803965294e-7	21.	2	3	6	5	2	5	1	5
c1([H])c2c(C(N([C@]([C@@](C([N+](C(c3c([H])c(Br)c([H])c([H])c3[H])([H])[H])([H])[H])([H])[H])(O[H])[H])(C(c3c([H])c([H])c([H])c([H])c3[H])([H])[H])[H])[H])=O)c([H])n(C(N(C([H])([H])[H])C(C(C(C([H])([H])[H])([H])[H])([H])[H])([H])[H])=O)c2nc([H])c1[H]	607.57	118.49246157913043	3.964400000000002	160.1103999999997	0.9685094544434553	29.452616835471826	14.204599875583963	7.5597101424562565	3.9896754474742053	104.07000000000001	5.214173673242785	4.364697955159882	0.039750694472103526	2.029905737371528e-7	145.	0.03595069255392193	0.00028916862580626344	0.	0.02887567981431462	0.0003208220919956355	1.	0.0317341767777458	8.163238650649305e-7	17.	2	3	6	9	1	1	1	1
c1([H])c([H])c([H])c(C([H])([H])C([H])([H])[C@](C(N([C@@](C(c2c([H])c(F)c([H])c(F)c2[H])([H])[H])([C@]([C@@]2([H])C([H])([H])[C@@]([H])(OC(C(C([H])([H])[H])([H])[H])([H])[H])C([H])([H])[N+]2([H])[H])([H])O[H])[H])[H])=O)([H])N2C(=O)[C@@]([H])(C([H])([H])OC([H])([H])[H])C([H])([H])C2([H])[H])c([H])c1[H]	588.72	148.99796081721772	1.980200000000007	153.47490000000002	0.8558921932267278	32.00346282294091	15.52112424014753	8.562966703745449	4.826167313102223	104.71000000000001	5.199733106981119	4.295383237103888	0.004553651365097579	2.0127912367616142e-7	0.	0.04317485611839442	0.00031001176777009924	1.	0.015824074870392207	0.00028225122278655805	1.	0.02811782705469667	8.757664050752416e-7	10.	1	1	1	3	4	1	1	14
c1(-c2c([H])c(Cl)c([H])c(F)c2[H])c([H])c([H])c2c(c1[H])[C@]1(C([H])([H])C(C([H])([H])[H])(C([H])([H])[H])S2)C(=O)N(C([H])([H])[H])C(N([H])[H])=N1	403.9	-24.246588858687097	4.4025000000000025	107.46940000000002	0.9438598100710249	18.319683276743227	5.974476621582099	2.91194453154129	3.933120253364889	58.69	5.22861423950445	4.382026634673881	0.02820046844024314	1.952523658632249e-7	305.	0.04159305206299574	0.00030060700679270224	1.	0.03234930594199134	0.0003215927720571949	1.	0.039283509149553496	7.341588705112609e-7	78.	1	1	6	4	1	1	1	5
Clc1c([H])nc(C(=O)N(c2c([H])c([H])c(F)c([C@]3(C([H])([H])[H])C([H])([H])C([H])([H])OC([H])([H])C(N([H])[H])=N3)c2[H])[H])c([H])c1[H]	376.82	90.83574737261831	3.1191000000000013	98.01060000000003	0.9746111220341985	18.286149106388848	7.389778235519155	4.00051582891341	3.1034520545874447	89.6	5.214173673242785	4.226068519047893	0.02642036351182817	2.0244083349300159e-7	454.	0.03685003330923306	0.0002845918594223192	1.	0.03543678845264058	0.0003210171460275987	1.	0.03977168771198831	7.282987015162451e-7	89.	1	1	5	4	4	4	1	5
n1c([H])nc([H])c(-c2c([H])c([H])c([H])c([C@]3(c4c([H])c([H])c(OC(F)([H])F)c([H])c4[H])C4=NC([H])([H])C(F)(F)C([H])([H])N4C(N([H])[H])=N3)c2[H])c1[H]	470.43	95.54401746686477	3.6663000000000006	116.8994	0.9399757421784044	21.806282884264224	8.082950022380718	3.7213708110029655	3.7319120776960624	88.99000000000001	5.243054805766116	4.260725878075891	0.040430130223079265	2.0214744191512643e-7	306.	0.06482821625444112	0.0003168009294113435	1.	0.05027786281371482	0.00031556941540549947	1.	0.03977314063362701	7.285571072202924e-7	91.	2	3	1	2	2	3	1	5
C(N([C@]([C@@](C([N+]([C@]1(c2c([H])c(C(C([H])([H])[H])(C([H])([H])[H])C([H])([H])[H])c([H])c([H])c2[H])C([H])([H])C([H])([H])[C@](O[H])([H])C([H])([H])C1([H])[H])([H])[H])([H])[H])(O[H])[H])(C(c1c([H])c(F)c([H])c(F)c1[H])([H])[H])[H])[H])(=O)C([H])([H])[H]	489.63	90.34681509487876	3.0642000000000005	131.76069999999999	0.9578063882278235	27.241068383276176	11.145357931718909	7.320773122741794	4.107600223170399	86.17	5.163631691326955	4.271513955792832	0.04049548446878397	2.0213556410280927e-7	336.	0.016376009758798264	0.0002524384262842048	0.	0.050316090459206736	0.0003155534504050204	1.	0.030462003169061655	8.30722096875488e-7	12.	2	3	7	6	2	3	1	11
C(N([C@]([C@@](C([N+]([C@]1(c2c([H])c(C(C([H])([H])[H])(C([H])([H])[H])C([H])([H])[H])c([H])c([H])c2[H])C([H])([H])C([H])([H])[C@](SC([H])([H])[H])([H])C([H])([H])C1([H])[H])([H])[H])([H])[H])(O[H])[H])(C(c1c([H])c(F)c([H])c(F)c1[H])([H])[H])[H])[H])(=O)C([H])([H])[H]	519.7	92.56345463318159	4.434900000000003	143.05689999999984	0.9642380282122237	28.608827828494913	12.056410392907598	7.527197063359447	4.300105420194023	65.94	5.221393956373618	4.247644674481777	0.04038228022863541	2.0255297766951538e-7	385.	0.01551664939862731	0.0002497639002554818	0.	0.05028503993285578	0.0003155311891148104	1.	0.029676848253471253	8.423123833397348e-7	11.	2	3	7	8	2	3	1	8
[C@]12(C([H])([H])[N+]([H])([H])C([H])([H])[C@@]1([H])C(=O)N1C([H])([H])C([H])([H])[C@@]([H])(c3c([H])c([H])c([H])c([H])c3[H])C([H])([H])[C@@]1([H])[C@]1([H])C([H])([H])C([H])([H])C([H])([H])C([H])([H])C1([H])[H])C([H])([H])C([H])([H])C([H])([H])c1c2c([H])c([H])c(Br)c1[H]	536.58	70.38692916821266	5.571500000000002	144.40039999999993	0.9043995649767068	23.730870626511802	10.0129381739965	4.3940446817068	4.760822950018603	36.92	5.134750558803624	4.312711916617887	0.04103858769998856	1.9958746066860117e-7	121.	0.03457784348499257	0.0002690540451175876	3.	0.03382077237406669	0.00031444562695045385	1.	0.02993685880933836	8.438398425732389e-7	10.	2	3	1	9	4	4	1	6
C([H])([H])(Oc1c(N([H])[H])c(F)c([H])c(C([H])([H])[C@@]2([H])[C@]([H])(O[H])[C@@]([H])([N+]([H])([H])C([H])([H])c3c([H])c(C(C([H])([H])[H])(C([H])([H])[H])C([H])([H])[H])c([H])c([H])c3[H])C([H])([H])S(=O)(=O)C2([H])[H])c1[H])C([H])([H])[H]	479.6	95.65327237720574	2.1843000000000004	128.39540000000002	0.9712929113589546	25.46277368884088	9.991559146572401	6.458833824244329	4.386619494929144	106.23	5.221393956373618	4.347369275645884	0.04033588462124908	2.0298170191397035e-7	453.	0.04852755104244638	0.0003078877353831432	1.	0.049773726609653506	0.0003167458189314136	1.	0.03243164260960935	8.1371467257749e-7	21.	2	3	7	1	2	3	1	1
c1(-c2c([H])c(Cl)c([H])c(F)c2[H])c([H])c([H])c2c(c1[H])[C@]1(C([H])([H])C(C([H])([H])[H])(C([H])([H])[H])C2([H])[H])C(=O)N(C([H])([H])[H])C(N([H])[H])=N1	385.87	-4.564351756361296	4.100500000000002	105.0184	0.9426448502678457	17.98626339004411	5.7969452139119735	2.8097704375874004	3.744198839643473	58.69	5.206953390111952	4.3300405961318855	0.04326008246437428	1.943196394526276e-7	112.	0.04069347780656416	0.000303321727078777	1.	0.033513487818457526	0.00031533576955383773	1.	0.038575166589895855	7.413261138054197e-7	69.	2	3	6	4	4	4	1	5
C(C(C(O/N=C(/C([H])([H])[H])c1c([H])c(N2C([H])([H])C([H])([H])C([H])([H])C([H])([H])S2(=O)=O)c([H])c(C(=O)N([C@@](C(c2c([H])c(F)c([H])c(F)c2[H])([H])[H])([C@@](O[H])(C([N+](C(c2c([H])c([H])c([H])c(OC([H])([H])[H])c2[H])([H])[H])([H])[H])([H])[H])[H])[H])[H])c1[H])([H])[H])([H])[H])([H])([H])[H]	673.8	53.67658345728037	3.5196000000000023	176.07619999999957	0.9072886157863637	35.7781369783883	16.661632300339598	10.20714776675063	4.303984995714215	134.14	5.199733106981119	4.364697955159882	0.04157204105038879	1.979506557320586e-7	39.	0.004212050656438309	0.00022867424137710065	0.	0.0019380900910575818	0.00022981976616838454	0.	0.02883462757847679	8.632991668299741e-7	10.	2	3	5	4	1	6	1	21
N1(C([C@]2([H])C([H])([H])[C@@](C(=O)N([C@]([C@](O[H])(C([N+](C(c3c([H])c(C(C([H])([H])[H])(C([H])([H])[H])[H])c([H])c([H])c3[H])([H])[H])([H])[H])([H])[H])[H])(C(c3c([H])c([H])c([H])c([H])c3[H])([H])[H])[H])[H])([H])C([H])([H])C([H])([H])C2([H])[H])(C([H])([H])[H])C([H])([H])[H])C([H])([H])C([H])([H])C([H])([H])C1=O	548.8	85.88208075701503	4.1692000000000045	159.58489999999966	0.9707248348720602	30.263000818920137	13.77675045457453	7.729563977673099	4.466096524385591	86.25	5.185292540719454	4.312711916617887	0.0405422915492069	2.0096501666930868e-7	153.	0.06511975303611038	0.0003158562572385277	1.	0.04989349862725535	0.0003169710790078049	1.	0.015548060903861306	8.055700334392121e-7	0.	2	3	1	2	2	3	1	23
C([N+](C([C@@](O[H])([C@](C(c1c([H])c([H])c([H])c([H])c1[H])([H])[H])(N(C(=O)c1c([H])c([H])c([H])c(N(c2c([H])c([H])c([H])nc2[H])S(C([H])([H])[H])(=O)=O)c1[H])[H])[H])[H])([H])[H])([H])[H])([H])([H])c1c([H])c([H])c([H])c(C(F)(F)F)c1[H]	613.7	162.48254993440682	3.6637000000000004	157.00919999999994	0.8950409596735845	31.670762433105754	13.807995111113955	8.865530446626739	3.9555352057682196	116.20999999999998	5.189787573101513	4.295383237103888	0.0045278946374164505	2.0259062716100713e-7	0.	0.009938321632504474	0.0002565904353833206	1.	0.023722617641942074	0.00030077803118600666	0.	0.03314375666577923	7.962239873623329e-7	23.	3	2	3	2	2	1	1	5
c1([H])c([H])c([H])c(C([H])([H])C([H])([H])[C@](C(N([C@@](C(c2c([H])c(F)c([H])c(F)c2[H])([H])[H])([C@]([C@@]2([H])C([H])([H])[C@@]([H])(O[H])C([H])([H])[N+]2([H])[H])([H])O[H])[H])[H])=O)([H])N2C(=O)[C@@]([H])(C(C([H])(C([H])(C([H])([H])[H])[H])[H])([H])[H])C([H])([H])C2([H])[H])c([H])c1[H]	558.69	1589.7760647880298	2.0897000000000054	147.09970000000007	0.8119602361891013	30.08718816630865	14.145601894728179	7.860698084692146	4.736870537026529	106.48	5.1681267237090145	4.288842635306831	0.0009532156066612893	2.4847668722509065e-7	0.	0.04286226923147349	0.0003110763121265142	1.	0.03375694462184622	0.0003145691401950747	1.	0.028828596013294263	8.643378523797381e-7	10.	3	2	1	3	4	4	1	21
C1([H])(Oc2c(N([H])[H])c(F)c([H])c(C([H])([H])[C@@]3([H])[C@]([H])(O[H])[C@@]([H])([N+]([H])([H])C([H])([H])c4c([H])c(C(C([H])([H])[H])(C([H])([H])[H])C([H])([H])[H])c([H])c([H])c4[H])C([H])([H])S(=O)(=O)C3([H])[H])c2[H])C([H])([H])OC1([H])[H]	507.6	114.02303780630568	1.5632	132.46139999999997	0.9765318987359952	25.8798664211479	10.04540465661463	6.328586539495857	4.587816839243429	115.46000000000001	5.22861423950445	4.3300405961318855	0.039763843555235726	2.0431709519248238e-7	480.	0.0458437194383406	0.0002926934403882701	1.	0.04975632457256267	0.0003168604165552969	1.	0.03226651733322823	8.147900693386349e-7	21.	2	3	1	1	2	3	1	1
C1([H])([H])C(F)(F)[C@](c2c([H])c(N(C(c3nc([H])c(OC(C(F)(F)F)([H])[H])nc3[H])=O)[H])c([H])c([H])c2F)(C([H])([H])[H])N=C(N([H])[H])O1	463.34	97.92005867010168	3.0044999999999997	97.80860000000003	0.9909461749267319	23.090883761461825	8.163633643455372	4.8352464058206115	3.5357067231296186	111.72000000000001	5.221393956373618	4.323499994334829	0.02608175527961996	2.034913905570896e-7	417.	0.04735823483123318	0.00029753118726637387	4.	0.035718213875832856	0.0003198322269143469	1.	0.04030164191379742	7.244828098341297e-7	95.	1	1	2	7	4	4	1	5
C(C(c1c([H])n([H])c2c(N3C([H])([H])C([H])([H])C([H])([H])C3=O)c([H])c(C(=O)N([C@@](C(c3c([H])c([H])c([H])c([H])c3[H])([H])[H])([C@](O[H])(C([N+](C(c3c([H])c([H])c([H])c(C(F)(F)F)c3[H])([H])[H])([H])[H])([H])[H])[H])[H])[H])c([H])c12)([H])[H])([H])([H])[H]	593.67	102.69090829544454	4.341500000000003	158.61109999999974	0.9560278828694504	30.31245688945046	13.011588026700437	7.086946893066086	4.044628396184361	102.03999999999999	5.178072257588621	4.347369275645884	0.040159959923741884	2.0188309620247577e-7	127.	0.04195653143729747	0.00029581868894660023	1.	0.002812494676801942	0.00023138110791661804	0.	0.03150314860827511	8.202429395538371e-7	15.	2	3	6	4	3	2	1	1
C(C(N1C([H])([H])C([H])([H])[N@+]2([H])C([H])([H])C([H])([H])S(=O)(=O)N(C([H])([H])[H])[C@]3([H])C([H])=C(C(=O)N([C@@](C(c4c([H])c([H])c([H])c([H])c4[H])([H])[H])([C@](O[H])(C([N+](C(c4c([H])c([H])c([H])c(C(F)(F)F)c4[H])([H])[H])([H])[H])([H])[H])[H])[H])[H])C([H])=C1[C@]23[H])([H])[H])([H])([H])[H]	649.8	199.40757400605855	-0.0860999999999914	163.2593999999997	0.9605098859951959	33.142409062057546	13.634959262898425	7.604485972215036	5.550783660007236	111.	5.22861423950445	4.364697955159882	0.0009208976059696572	2.0680557721572707e-7	0.	0.04863855233258455	0.00030695232534776163	1.	0.015940599267784808	0.0002818601656927396	1.	0.01658745754042876	7.793211800793037e-7	0.	5	5	7	1	4	1	1	15
C(C(N(c1c([H])c(C(=O)N([C@@](C(c2c([H])c([H])c([H])c([H])c2[H])([H])[H])([C@](O[H])(C([N+](C(C(C(F)(F)F)([H])[H])([H])[H])([H])[H])([H])[H])[H])[H])[H])c([H])c2c1C([H])([H])C([H])([H])C([H])([H])S(=O)(=O)N2C([H])([H])[H])[H])([H])[H])([H])([H])[H]	557.7	27.69897392802597	2.0483999999999982	140.85489999999996	0.938689652470803	29.721943462437164	12.81203896082077	8.082619817119278	4.232557044850312	115.35000000000001	5.214173673242785	4.312711916617887	0.042111402902668724	1.9676655077021972e-7	66.	0.02635104203141935	0.00030338990973491136	1.	0.0336765812597291	0.0003146239608341805	1.	0.03146124151948429	8.260271234266249e-7	18.	2	3	2	3	4	4	1	1
C([N+](C([C@@](O[H])([C@](C(c1c([H])c([H])c([H])c([H])c1[H])([H])[H])(N(C(=O)c1c([H])c([H])c([H])c(N(c2c([H])c([H])c([H])c([H])c2[H])S(C([H])([H])[H])(=O)=O)c1C([H])([H])[H])[H])[H])[H])([H])[H])([H])[H])([H])([H])c1c([H])c([H])c([H])c(C(F)(F)F)c1[H]	626.7	180.566387560967	4.577120000000003	163.95119999999986	0.8950533999074242	32.71817020890698	14.063694073510657	8.461892068971176	3.9026796876537624	103.32	5.214173673242785	4.3300405961318855	0.0009335964685985475	2.0393747467538665e-7	0.	0.04133594879813499	0.00029383147969047006	1.	0.02992253872291482	0.0003164591855782718	1.	0.03201099078260917	8.106808827666269e-7	21.	5	5	6	5	1	1	1	1
c1([H])c2c(C(N([C@]([C@@](C([N+](C(c3c([H])c(OC([H])([H])[H])c([H])c([H])c3[H])([H])[H])([H])[H])([H])[H])(O[H])[H])(C(c3c([H])c(F)c([H])c(F)c3[H])([H])[H])[H])[H])=O)c([H])n(C(N3C([H])([H])C([H])([H])C([H])([H])C([H])([H])[C@@]3(C(OC([H])(C([H])([H])[H])[H])([H])[H])[H])=O)c2nc([H])c1[H]	650.75	134.10741563174918	3.647800000000001	172.17839999999967	0.945962529751208	33.9585204388085	15.94129575653393	8.505503741046802	4.44898578684726	122.53	5.175347006839847	4.27805455758989	0.0394293546891097	2.0330402903164648e-7	66.	0.03703870050842684	0.000281675342833001	1.	0.02429480892601031	0.00030057340942864604	0.	0.02947574518546011	8.47450445335209e-7	10.	2	3	3	5	2	7	1	6
[C@@]1(c2c([H])c([H])c([H])c(-c3c([H])nc([H])c(C#CC([H])([H])[H])c3[H])c2[H])(c2c([H])c(C([H])([H])[H])c(OC([H])([H])[H])c(C([H])([H])[H])c2[H])N=C(C([H])([H])[H])C(N([H])[H])=N1	422.53	87.17103778786479	4.778240000000001	130.2044	0.9719421817183769	21.32692811860605	8.315718557123773	3.648881990699052	3.6088955825460642	72.86	5.178072257588621	4.3300405961318855	0.04080161429959678	2.0147498660891266e-7	339.	0.0689074788016223	0.00031807137397779015	14.	0.05024687054876922	0.0003161950657365752	1.	0.03707749835806537	7.5768768871159e-7	55.	2	3	4	6	2	3	1	1
c1([H])c([H])c(C(N(c2c([H])c([H])c(F)c([C@@]3(C([H])([H])[H])N=C(N([H])[H])OC([H])([H])C3(F)F)c2[H])[H])=O)nc([H])c1Cl	398.77	47.46473515850415	3.3218000000000014	93.47360000000002	0.9809426006463354	18.965590484025675	6.730258871762448	3.545882661325627	3.231003876832223	89.6	5.214173673242785	4.323499994334829	0.041953353853951415	1.9733118462850037e-7	89.	0.04610468014497363	0.000293736171288109	1.	0.007830057726498718	0.0002538740355819149	1.	0.041451225456569776	7.208890580575211e-7	259.	2	3	1	1	1	6	1	7
C1([H])([H])C(F)(F)[C@](c2c([H])c(N(C(c3nc([H])c(Cl)c([H])c3Cl)=O)[H])c([H])c([H])c2F)(C([H])([H])[H])N=C(N([H])[H])O1	433.2	54.30105766353523	3.975200000000001	98.48360000000001	0.9784618684947481	20.220355828454835	7.1388544553894	3.591345497196326	3.3634351095091475	89.60000000000001	5.22861423950445	4.347369275645884	0.04156498660622713	1.9845555016458594e-7	150.	0.0461860835335467	0.0002936580528992902	1.	0.006947250426291681	0.0002497705029726664	1.	0.041583639638947005	7.200823774239773e-7	283.	2	3	1	1	1	1	1	13
C1([H])([H])C([H])([H])C([H])([H])[C@]12C([H])([H])[C@]([H])([N+]([H])([H])C([H])([H])[C@@]([H])(O[H])[C@@]([H])(N([H])C(=O)c1c([H])nc([H])c([H])c1[H])C([H])([H])c1c([H])c3c(c([H])c1[H])OC([H])([H])O3)c1c(nc([H])c(C([H])([H])C(C([H])([H])[H])(C([H])([H])[H])C([H])([H])[H])c1[H])O2	573.71	100.53671298365265	3.5058000000000034	156.52339999999992	0.9452410113749546	28.430616854184827	11.532364999114622	6.368886442050867	4.8972973327701	119.41000000000001	5.095923892400687	4.3300405961318855	0.00040943450429619716	1.9839732479419954e-7	122.	0.01823957389406754	0.000291579315564073	1.	0.0015990112228934272	0.00023613003886310648	0.	0.030257140384454918	8.464927688355223e-7	14.	6	6	2	3	3	6	1	3
C(Oc1c([H])c([H])c([H])c(C([N+](C([C@](O[H])([C@](C(c2c([H])c(F)c([H])c(F)c2[H])([H])[H])(N(C(=O)c2c([H])c(N(c3c([H])c([H])c([H])c([H])c3[H])S(=O)(=O)C([H])([H])[H])c([H])c(/C(=N\OC(C(=C([H])[H])[H])([H])[H])C([H])([H])[H])c2[H])[H])[H])[H])([H])[H])([H])[H])([H])[H])c1[H])([H])([H])[H]	707.8	120.18971828766945	4.463300000000005	189.04019999999957	0.9380190859103613	37.70431829337094	17.5172551573023	10.694398874429291	4.337980914309412	134.14	5.214173673242785	4.347369275645884	0.03998924664457358	2.0189496742278727e-7	39.	0.03756311122951982	0.00028061946406558654	1.	0.010650293790774003	0.0002618338999006743	0.	0.02990190695645322	8.420719348371053e-7	12.	2	3	3	5	4	2	1	16
C(C(C(N(C(C(C([H])([H])[H])([H])[H])([H])[H])C(=O)c1c([H])c(Sc2c([H])c([H])c(OC([H])([H])[H])c([H])c2[H])c([H])c(C(=O)N([C@@](C(c2c([H])c(F)c([H])c(F)c2[H])([H])[H])([C@@](O[H])(C([N+](C(c2c([H])c([H])c([H])c(OC([H])([H])[H])c2[H])([H])[H])([H])[H])([H])[H])[H])[H])[H])c1[H])([H])[H])([H])[H])([H])([H])[H]	706.9	91.94079684683932	5.861000000000006	190.85789999999955	0.8532873538176085	38.353528908904046	19.07778312460029	11.295211820899418	4.070313282791993	104.71000000000001	5.175347006839847	4.27805455758989	0.040703234170532704	2.0030785881851995e-7	49.	0.015837245221235207	0.00028071958346175045	1.	0.03616104268568476	0.0003179505917823519	1.	0.028314886068868467	8.712159822829518e-7	8.5	2	3	2	7	4	4	1	17
N1([H])[C@@]([C@](O[H])(C([N+](C([H])([H])c2c([H])c(C(C([H])([H])[H])(C([H])([H])[H])[H])c([H])c([H])c2[H])([H])[H])([H])[H])[H])([H])C([H])([H])c2c([H])c(c([H])c([H])c2[H])OC([H])([H])C([H])([H])C([H])([H])C([H])([H])N([H])c2c([H])c(c([H])c(C([H])([H])[H])n2)C1=O	517.69	38.59174627405656	3.5635200000000022	150.62709999999984	0.9649473640974473	27.61040779280589	13.397389266153489	8.037746114427993	5.870161162200851	100.09	5.1681267237090145	4.260725878075891	0.04179226522228328	1.9724847542275814e-7	62.	0.012506243085765681	0.0002874486194320516	0.	0.025859908587964553	0.0003062892100428212	0.	0.03051802540661423	8.334743294073915e-7	15.	2	3	2	3	2	6	1	5
c1(-c2c([H])c([H])c3nc(N([H])[H])c(C([C@]([H])(C(N(C([C@]4([H])C([H])([H])C([H])([H])C([H])([H])C([H])([H])C4([H])[H])([H])[H])[H])=O)C([H])(C([H])([H])[H])C([H])([H])[H])([H])[H])c([H])c3c2[H])c(C([H])([H])[H])c([H])c([H])c([H])c1[H]	443.63	19.94052969960366	6.303620000000004	137.94509999999997	0.9441043755624461	23.283971154519353	10.370780437044745	5.550189952852817	2.963207291440227	68.01	5.0553274443644645	4.295383237103888	0.04232886311697606	1.963130278523851e-7	123.	0.03769026058724479	0.00030689848354101604	0.	0.007732042675659573	0.000254990963850384	1.	0.03236997710929175	8.121662504314633e-7	21.	2	3	6	5	1	6	1	5
C1([H])([H])C(F)(F)[C@](c2c([H])c(N(C(c3nc([H])c(OC([H])([H])[H])nc3[H])=O)[H])c([H])c([H])c2F)(C([H])([H])[H])N=C(N([H])[H])O1	395.34	73.15381644648957	2.072	92.81060000000002	0.9808869213876475	19.393202050209197	6.982645720980077	3.421207953192442	3.390193133064539	111.72000000000001	5.172621756091074	4.230315994967778	0.041186532365165694	1.9923206767581005e-7	142.	0.044983321342241686	0.0002994736215639507	1.	0.011504170299306237	0.0002644752905461352	1.	0.040450194610688224	7.227647776486438e-7	91.	2	3	2	3	3	2	1	5
Clc1c([H])nc(C(=O)N(c2c([H])c([H])c(F)c([C@]34C([H])([H])[C@@]3([H])C([H])([H])OC([H])([H])C(N([H])[H])=N4)c2[H])[H])c([H])c1[H]	374.8	73.25388044091974	2.729000000000001	95.82660000000003	0.9768529733385443	16.931600432993157	6.335293402302406	3.038692237916035	3.5506934305100124	89.6	5.22861423950445	4.295383237103888	0.026705363355491188	2.0113931090371703e-7	407.	0.03759666199829346	0.0002821829624352062	1.	0.03553681720878986	0.00032042448606034576	1.	0.04037690384146317	7.228196326486063e-7	91.	1	1	5	4	4	4	1	5
C(C(n1nc([H])c2c(N3C([H])([H])C([H])([H])C([H])([H])C3=O)c([H])c(C(=O)N([C@@](C(c3c([H])c([H])c([H])c([H])c3[H])([H])[H])([C@](O[H])(C([N+](C(c3c([H])c([H])c([H])c(C(F)(F)F)c3[H])([H])[H])([H])[H])([H])[H])[H])[H])[H])c([H])c12)([H])[H])([H])([H])[H]	594.66	129.39450581230332	3.6674000000000015	156.34139999999977	0.9572204244690236	30.244760614610428	12.96709762931706	7.058164596880767	4.018201536159141	104.07	5.199733106981119	4.312711916617887	0.023107238650695337	2.059695011976303e-7	262.	0.03371511246525304	0.0002716680012866149	1.	0.015817275047402057	0.00028250524904980444	1.	0.03184828411275705	8.153574200786657e-7	21.	1	1	1	2	4	1	1	1
C(C(c1c([H])n2c3c(c([H])c(C(=O)N([C@@](C(c4c([H])c([H])c([H])c([H])c4[H])([H])[H])([C@](O[H])(C(N(c4c([H])c([H])c(OC([H])([H])[H])c([H])c4[H])[H])([H])[H])[H])[H])[H])c([H])c13)N([H])S(=O)(=O)C([H])([H])C([H])([H])C2([H])[H])([H])[H])([H])([H])[H]	576.7	57.55953202529199	4.171800000000004	162.23319999999964	0.9469901012011773	28.50659310056377	12.237363102361233	6.659991107178698	3.7213168593410426	121.69000000000001	5.211448422494011	4.312711916617887	0.022861010835911025	2.0009100171613752e-7	152.	0.01829512621450442	0.000291541177471997	1.	0.010776268474454065	0.00026352220641970666	0.	0.03219040477787589	8.138749399767232e-7	15.	5	5	2	5	4	4	1	1
c1([H])c2c(C(N([C@]([C@@](C([N+](C(c3c([H])c(OC([H])([H])[H])c([H])c([H])c3[H])([H])[H])([H])[H])([H])[H])(O[H])[H])(C(c3c([H])c(F)c([H])c(F)c3[H])([H])[H])[H])[H])=O)c([H])n(C(N(C([H])([H])[H])C(C(C(C([H])([H])[H])(C([H])([H])[H])[H])([H])[H])([H])[H])=O)c2nc([H])c1[H]	608.71	118.93790852101851	3.734700000000001	163.42539999999968	0.9438508595933537	32.56147855510308	14.894222897179429	8.38745143168468	4.172635785214738	113.30000000000001	5.1925128238502865	4.312711916617887	0.03973929586659245	2.0301061245856933e-7	139.	0.03759641403996294	0.00029332380977549916	0.	0.024304027549090217	0.00030057976178288795	0.	0.03045125215844154	8.325847009230867e-7	11.	2	3	6	8	2	7	1	3
c1(-c2c([H])c([H])n([H])n2)c(N([H])[H])c(F)c([H])c(C([H])([H])[C@@]2([H])[C@]([H])(O[H])[C@@]([H])([N+]([H])([H])C([H])([H])c3c([H])c(C(C([H])([H])[H])(C([H])([H])[H])C([H])([H])[H])c([H])c([H])c3[H])C([H])([H])S(=O)(=O)C2([H])[H])c1[H]	501.6	106.7851335986114	2.175700000000001	134.80810000000002	0.9773077353863996	25.346121925456465	9.7163084796874	5.911765315570542	4.8147043441998125	125.68	5.1925128238502865	4.312711916617887	0.0399685347743635	2.0377957241808696e-7	462.	0.040090330227520975	0.0002975500348178988	1.	0.029936002198220475	0.0003159625262226951	1.	0.03312510043618896	8.049566007648698e-7	21.	2	3	6	5	1	1	1	1
c1(-c2c([H])c(Cl)c([H])c(Cl)c2[H])c([H])c([H])c2c(c1[H])[C@]1(C([H])([H])C(C([H])([H])[H])(C([H])([H])[H])O2)C(=O)N(C([H])([H])[H])C(N([H])[H])=N1	404.3	-24.45981173120849	4.203500000000001	107.29240000000001	0.945381368279041	18.13863448745526	5.8778557019903195	2.8562640158813144	3.683904452949087	67.91999999999999	5.199733106981119	4.364697955159882	0.025609473969336893	1.956508836221312e-7	276.	0.039996752413684	0.0002999644904813801	1.	0.0018405081469612962	0.00023061824614665564	1.	0.03920980784829219	7.349941751711617e-7	75.	1	1	6	5	1	6	1	5
c1(-c2c([H])c(OC(F)(F)[H])c([H])c([H])c2[H])c([H])c([H])c2c(c1[H])[C@]1(C([H])([H])C(C([H])([H])[H])(C([H])([H])[H])O2)C(=O)N(C([H])([H])[H])C(N([H])[H])=N1	401.41	-4.930536154564796	3.498100000000001	103.90440000000002	0.9594347167718533	19.16925259839066	6.434729883368422	3.179494177172254	3.694732986436864	77.14999999999999	5.214173673242785	4.226068519047893	0.027910039672792396	1.962262739520119e-7	277.	0.048921190985120135	0.0003076049313321499	1.	0.05031791123152243	0.00031529779038931284	1.	0.03846891824484976	7.428984480108523e-7	66.	1	1	7	1	2	3	1	1
c1([H])c([H])c(OC([H])([H])[H])c([H])c(-c2c([H])c([H])c([H])c([C@]3(c4c([H])c([H])nc([H])c4[H])C4=NC([H])([H])C(F)(F)C([H])([H])N4C(N([H])[H])=N3)c2[H])c1F	451.45	100.09523479252121	3.817600000000004	118.9824	0.9327034375808522	20.99139723214078	7.613526657003234	3.3997775600218207	3.620529877364941	76.1	5.178072257588621	4.364697955159882	0.02370086654685876	2.030915078695835e-7	246.	0.0638681823878368	0.00031827354983839405	1.	0.04984279721207787	0.0003166935365861459	1.	0.03911299755277918	7.34622694111191e-7	82.	1	1	1	2	2	3	1	1
C1([H])([H])C([H])([H])C([H])([H])[C@]12C([H])([H])[C@]([H])([N+]([H])([H])C([H])([H])[C@@]([H])(O[H])[C@@]([H])(N([H])C(=O)[C@]([H])(F)C([H])([H])[H])C([H])([H])c1c([H])c3c(c([H])c1[H])OC([H])([H])O3)c1c(nc([H])c(C([H])([H])C(C([H])([H])[H])(C([H])([H])[H])C([H])([H])[H])c1[H])O2	542.67	102.73736183655441	3.155000000000002	143.53289999999998	0.9529361590618421	27.649132261715213	10.92690382078121	6.465182834698957	5.215524982780241	106.52000000000001	5.18256728997068	4.288842635306831	0.04012279636022945	2.034146829667687e-7	399.	0.030980171961458074	0.00027064392033141675	0.	0.007169005728150632	0.00025729118298556104	0.	0.029836996320790524	8.520623743740537e-7	13.	2	3	5	4	1	1	1	11
C(C(c1c([H])n2c3c(c([H])c(C(=O)N([C@](C(c4c([H])c([H])c([H])c([H])c4[H])([H])[H])([C@](O[H])(C([N+]([C@]4([H])C([H])([H])C([H])([H])OC([H])([H])C4([H])[H])([H])[H])([H])[H])[H])[H])[H])c([H])c13)N(C(C(F)(F)F)([H])[H])S(=O)(=O)C([H])([H])C2([H])[H])([H])[H])([H])([H])[H]	623.7	56.53477513039075	2.3602000000000007	156.54419999999976	0.9090286230481325	31.299690858286827	12.847831257813546	7.335883259044676	4.508616960377247	117.48	5.1681267237090145	4.3300405961318855	0.04139800286727022	1.9834829402617443e-7	51.	0.006954364538429161	0.0002531741174048352	0.	0.031958195391158094	0.00031888636300207685	0.	0.030523555900297504	8.392592026869723e-7	14.	2	3	3	5	4	4	1	18
[C@]12(C([H])([H])[N+]([H])([H])C([H])([H])[C@@]1([H])C(=O)N1C([H])([H])C([H])([H])[C@@]([H])(c3c([H])c([H])c([H])c([H])c3[H])C([H])([H])[C@@]1([H])[C@]1([H])C([H])([H])C([H])([H])C([H])([H])C([H])([H])C1([H])[H])C([H])([H])C([H])([H])C([H])([H])c1c2c([H])c([H])c(Cl)n1	493.1	67.892719356533	4.857400000000003	139.50539999999995	0.8843629378035728	23.486281182020367	9.859168320492998	4.31155153254198	4.8932284765309255	49.81	5.185292540719454	4.27805455758989	0.04107495298377745	1.9946872929090629e-7	141.	0.034604817208746315	0.0002744334326916809	1.	0.04955888623598068	0.00031771709012244387	1.	0.03018456509078615	8.405685269288736e-7	10.	2	3	4	6	2	3	1	12
C1([H])([H])C([H])([H])C([H])([H])[C@]12C([H])([H])[C@@]([N+](C([C@@](O[H])([C@@](N(C(=O)C(OC([H])([H])[H])([H])[H])[H])(C(c1c([H])c([H])c(-c3nc([H])c([H])s3)c([H])c1[H])([H])[H])[H])[H])([H])[H])([H])[H])([H])c1c(nc([H])c(C(C(C([H])([H])[H])(C([H])([H])[H])C([H])([H])[H])([H])[H])c1[H])O2	579.8	114.78852840456584	3.8382000000000014	159.82389999999987	0.9729336790166371	29.63582492904373	12.568780893033164	7.515389818700114	4.962657150546858	110.18	5.141970841934457	4.312711916617887	0.039779011303177694	2.0401709643107494e-7	350.	0.040280626965085886	0.00029634951167030894	1.	0.04998431515214813	0.0003159165739648973	1.	0.029064008244531665	8.598858931419801e-7	10.	2	3	6	5	2	3	1	21
N(C1=N[C@](c2c([H])c([H])c(OC(F)(F)F)c([H])c2[H])(c2c([H])c([H])c([H])c(-c3c([H])c([H])c([H])nc3F)c2[H])C2=NOC([H])([H])C([H])([H])N12)([H])[H]	471.42	94.15920322924845	4.0039000000000025	115.2514	0.9746559599867587	21.68296278437542	8.01135973270059	3.681398069885847	3.592795344944278	85.33	5.22861423950445	4.312711916617887	0.04044581936995832	2.020898523259557e-7	315.	0.04749846682243534	0.0002969037965899448	3.	0.050192996521794216	0.0003157288583436378	1.	0.03990698681506527	7.276034561164166e-7	90.	2	3	2	3	2	3	1	1
C(N1C(=O)[C@@](c2c([H])c([H])c(OC([H])([H])[H])c(C([H])([H])[H])c2[H])(c2c([H])c([H])c([H])c(-c3c([H])nc([H])nc3[H])c2[H])N=C1N([H])[H])([H])([H])[H]	387.44	46.02086230596463	2.49092	110.3714	0.9699266163922781	18.615325060140673	7.013538528554351	2.911117091716861	3.073987879870228	93.7	5.160906440578182	4.295383237103888	0.027105967613812787	1.9957866196071004e-7	375.	0.0632398925844927	0.0003201329831727306	1.	0.03612467622345369	0.00031822592611893745	1.	0.03864392446055169	7.374604075943673e-7	66.	1	1	1	2	4	4	1	5
C(C(c1c([H])c([C@]2(c3c([H])c([H])c([H])c(-c4c([H])nc([H])nc4[H])c3[H])N=C(N([H])[H])N(C([H])([H])[H])C2=O)c([H])c([H])n1)([H])[H])([H])([H])[H]	372.43	20.967708500012165	2.1312999999999995	106.25540000000001	0.9570538713954112	17.78640509663867	6.844591855467538	2.718193664919828	3.2561338848127903	97.36	5.1681267237090145	4.347369275645884	0.0426850122508515	1.9529429061532824e-7	66.	0.04867827921743022	0.00030902165320876034	1.	0.03575849454348571	0.0003197574222670765	1.	0.03927704577283563	7.337107052060443e-7	81.5	2	3	7	1	4	4	1	1
c1([H])c([H])c(-c2c([H])c(OC([H])([H])[H])c([H])c([H])c2[H])c([H])c([C@@]2(c3c([H])c([H])nc([H])c3[H])N=C(N([H])[H])N(C([H])([H])[H])C2=O)c1[H]	372.43	34.154860731124955	2.7875000000000005	107.83940000000003	0.9610902314342773	17.72932997638731	6.81022364767325	2.7009995049940465	2.900372538658944	80.81	5.120309992541959	4.27805455758989	0.04232581543338047	1.9655587095986029e-7	112.	0.06337109029151407	0.00032013204302091386	1.	0.03566794527905918	0.0003201061676622729	1.	0.039662323788793814	7.304271099482712e-7	84.5	2	3	1	2	4	4	1	1
c1([H])c([H])c(-c2c([H])c([H])c([H])nc2F)c([H])c([C@@]2(c3c([H])c([H])nc([H])c3[H])N=C(N([H])[H])N(C([H])([H])[H])C2=O)c1[H]	361.38	40.20300823760646	2.3130000000000006	99.04040000000003	0.9546958632679439	16.8368029259421	6.279541810134059	2.5524573023594144	3.126423837952184	84.47	5.214173673242785	4.3300405961318855	0.04224357986868988	1.9677346326147287e-7	111.	0.039021677638938226	0.00027877559485184035	1.	0.02756670743747422	0.0003049337018244344	1.	0.04139782799006441	7.212623822719477e-7	250.	2	3	5	4	2	2	1	2
C(Oc1c([H])c([H])c([C@]2(c3c([H])c([H])c([H])c(-c4c([H])c([H])c([H])nc4F)c3[H])N=C(N([H])[H])N(C([H])([H])[H])C2=O)c([H])c1[H])([H])([H])[H]	390.42	51.57798215844392	2.9266000000000014	107.79740000000002	0.9588887278446686	18.615325060140673	7.013538528554354	2.911117091716861	2.959936097506249	80.81	5.221393956373618	4.3300405961318855	0.041774911836511934	1.9782928666584336e-7	134.	0.03162138078249808	0.0002725893007515548	1.	0.04973977721381716	0.00031734120077973155	1.	0.03972971144215336	7.290723429322999e-7	90.5	2	3	1	2	2	3	1	5
C(N1C(N([H])[H])=N[C@](c2c([H])c([H])c(OC(C(F)([H])[H])([H])[H])c([H])c2[H])(c2c([H])c([H])c([H])c(-c3c([H])c([H])c([H])nc3F)c2[H])C1=O)([H])([H])[H]	422.44	60.16374143901579	3.266300000000001	112.71540000000003	0.9723013484024557	20.462277891999232	8.137802597486036	3.4980214879491562	3.1620093968993768	80.81	5.1925128238502865	4.312711916617887	0.041511574249870696	1.9872266306054252e-7	153.	0.038921567387887886	0.0002775945474100464	1.	0.049752737841012994	0.00031730440763008135	1.	0.03872905359731564	7.368251970638989e-7	72.	2	3	5	4	2	3	1	5
C(C(C(C(c1c([H])c([H])c([H])c([C@@]2(c3c([H])c([H])c(OC(F)(F)[H])c([H])c3[H])N=C(N([H])[H])N(C([H])([H])[H])C2=O)c1[H])([H])[H])([H])[H])([H])[H])([H])([H])[H]	387.43	24.541656731881226	3.6609000000000025	103.30040000000004	0.9668483884219772	19.792008858233256	7.959967145741372	3.563767819559904	2.970431325641192	67.92	5.206953390111952	4.288842635306831	0.04258440248188721	1.9606197584596546e-7	115.	0.030480510449453487	0.0002763368399954491	0.	0.033702063036712825	0.00031469987241595094	1.	0.037778268192695925	7.494740565807945e-7	63.	2	3	1	9	4	4	1	1
C(N1C(N([H])[H])=N[C@](c2c([H])c([H])c(OC(F)(F)[H])c([H])c2[H])(c2c([H])c([H])c([H])c(/C(=C(/C(C(F)(F)[H])([H])[H])[H])[H])c2[H])C1=O)([H])([H])[H]	421.4	43.08688715001658	3.9867000000000026	104.34340000000005	0.9800731328431201	21.351295683655316	8.56179915449032	4.144648489439586	3.428988225066261	67.92	5.199733106981119	4.3300405961318855	0.0420077992409481	1.9748510296066596e-7	124.	0.06357464053106826	0.0003195173173672095	1.	0.05045292249957686	0.00031537901246106876	1.	0.038978750964349954	7.380302562883868e-7	72.	2	3	1	2	2	3	1	1
C(C(C(C#Cc1c([H])c([H])c([H])c([C@@]2(c3c([H])c([H])c(OC(F)(F)[H])c([H])c3[H])N=C(N([H])[H])N(C([H])([H])[H])C2=O)c1[H])([H])[H])([H])[H])([H])([H])[H]	397.43	16.146121837425547	3.4699000000000018	106.47440000000002	0.9748422442784151	20.337240075614368	8.31202892572011	3.922104159122976	3.258791924064515	67.92	5.185292540719454	4.3300405961318855	0.04274237153555412	1.9527842068785338e-7	76.	0.04595255230600889	0.00029347518130372395	1.	0.03373811432602148	0.0003146615673121777	1.	0.038485105496611015	7.418392122854508e-7	62.5	2	3	1	1	4	4	1	1
C(N1C(N([H])[H])=N[C@](c2c([H])c([H])c(OC(F)(F)[H])c([H])c2[H])(c2c([H])c([H])c([H])c(OC(C(F)(F)[H])([H])[H])c2[H])C1=O)([H])([H])[H]	411.36	41.62941332654183	2.9622	96.18740000000004	0.9769183562121505	20.43466355615217	7.9785052533512735	3.9589730908367	3.1707962616713523	77.15	5.22861423950445	4.3300405961318855	0.042051758502261234	1.9715856542172493e-7	101.	0.04647813381813528	0.00029204344635146173	1.	0.05061166113772682	0.0003150200264353236	1.	0.039691557207621866	7.28955421460156e-7	81.	2	3	1	1	2	3	1	5
C(N1C(N([H])[H])=N[C@](c2c([H])c([H])c(OC(F)(F)[H])c([H])c2[H])(c2c([H])c([H])c(F)c(OC(C(C(=C(F)F)[H])([H])[H])([H])[H])c2[H])C1=O)([H])([H])[H]	455.39	33.092692683799214	4.006700000000002	105.05740000000004	0.9747124316251154	23.041956201687263	9.246076842578947	4.506494212626798	3.4543473307978125	77.15	5.208723171745238	4.3300405961318855	0.04202125276005579	1.9746495511622597e-7	173.	0.06286237230629137	0.00032074572261461647	1.	0.050431233161435336	0.0003152762811443583	1.	0.03912708447753996	7.358914883846886e-7	78.	2	3	1	2	2	3	1	1
C(N1C(N([H])[H])=N[C@](c2c([H])c([H])c(OC(F)(F)[H])c([H])c2[H])(c2c([H])c([H])c([H])c(OC(C(C(=C(F)F)[H])([H])[H])([H])[H])c2[H])C1=O)([H])([H])[H]	437.39	24.765801793078406	3.867600000000002	105.09940000000006	0.9791155544645389	22.132547111294897	9.068094380513418	4.624272724419203	3.354784413162185	77.15	5.175347006839847	4.364697955159882	0.04225692353792833	1.9655266670368028e-7	128.	0.030738055903330418	0.0002723704529903397	0.	0.05071364269654023	0.0003147268609386015	1.	0.03889328582909871	7.379028211500659e-7	66.	2	3	1	3	2	3	1	1
C(C(C(C#Cc1c([H])c([C@@]2(c3c([H])c([H])c(OC(F)(F)[H])c(C([H])([H])[H])c3[H])N=C(N([H])[H])N(C([H])([H])[H])C2=O)c([H])c([H])c1F)([H])[H])([H])[H])([H])([H])[H]	429.44	27.265686144764437	3.9174200000000026	111.16940000000001	0.9691075652871881	22.220499505229746	8.720341430159923	4.082775397059372	3.4772033356077285	67.92	5.18256728997068	4.27805455758989	0.04226585693135282	1.9671797827170885e-7	135.	0.06282664391734341	0.00032073328645953336	1.	0.050249994567531237	0.0003159737827064906	1.	0.037901534200417634	7.470363201588498e-7	61.5	2	3	1	2	2	3	1	5
c1([H])c2c(C(N([C@]([C@@](C([N+](C(c3c([H])c(OC([H])([H])[H])c([H])c([H])c3[H])([H])[H])([H])[H])([H])[H])(O[H])[H])(C(c3c([H])c(F)c([H])c(F)c3[H])([H])[H])[H])[H])=O)c([H])n(C(N3C([H])([H])C([H])([H])C([H])([H])C([H])([H])[C@@]3(C(OC([H])([H])[H])([H])[H])[H])=O)c2nc([H])c1[H]	636.72	135.19149020144778	3.2577000000000007	167.56139999999968	0.9498222493577826	32.98705543423863	15.263115554973071	7.871696994841728	4.41025871176125	122.53	5.204228139363178	4.254185276278834	0.039365227507424265	2.040777182097373e-7	143.	0.005285963447023151	0.00022651556383994223	0.	0.024280773585839598	0.0003006399114900343	0.	0.03029142762063011	8.356809002623203e-7	12.	2	3	7	8	2	7	1	3
c1([H])c(F)c([H])c(C([C@@]([C@@](C([N+](C(c2c([H])c([H])c([H])c(OC([H])([H])[H])c2[H])([H])[H])([H])[H])([H])[H])(O[H])[H])(N(C(c2c([H])n(C(N(C(C(C(C([H])([H])[H])([H])[H])([H])[H])([H])[H])C([H])([H])[H])=O)c3c([H])c([H])c(Cl)c([H])c23)=O)[H])[H])([H])[H])c([H])c1F	628.1	101.5664755977105	4.747100000000004	166.09339999999972	0.9177653152245342	32.91406836711598	15.14152575260125	8.34011264044493	4.086185128554325	100.41000000000001	5.141970841934457	4.219527917250836	0.04023773979040905	2.016887971526608e-7	107.	0.04212341881265378	0.00029511596754792154	1.	0.02681943684093577	0.0003043925265526411	0.	0.030972920138015603	8.27201016464609e-7	14.5	2	3	6	4	2	7	1	10
C([H])(C([H])([H])[H])(C([H])([H])[H])C(n1nc([H])c([C@]2(c3c([H])c([H])c([H])c(-c4c([H])nc([H])nc4[H])c3[H])N=C(N([H])[H])N(C([H])([H])[H])C2=O)c1[H])([H])[H]	389.46	37.27957993582754	2.0263999999999998	109.70539999999995	0.9780133778392147	18.7966723910539	7.121721659354763	3.159705955316696	3.3851008254612216	102.29	5.160906440578182	4.312711916617887	0.04214354557466331	1.969629225152686e-7	122.	0.04915688229485315	0.000307258461205534	1.	0.03643366006612385	0.0003170948490835991	1.	0.03832398953600677	7.427753951193715e-7	61.	2	3	7	1	4	4	1	5
C([H])([H])(C(C([H])([H])[H])([H])C([H])([H])[H])C(n1nc([H])c([C@]2(c3c([H])c([H])c([H])c(-c4c([H])nc([H])nc4[H])c3[H])N=C(N([H])[H])N(C([H])([H])[H])C2=O)c1[H])([H])[H]	403.49	39.58127396405319	2.4165	114.32239999999996	0.9834620830853629	19.75289028337864	7.700199602440024	3.3396526927813093	3.3789018095399026	102.29	5.1925128238502865	4.3300405961318855	0.04206015641481202	1.9690093328312708e-7	89.	0.01680404602030594	0.00024510988402916386	1.	0.036382012355887096	0.00031724121317408885	1.	0.037589453399390876	7.503969599918357e-7	56.	2	3	7	8	4	4	1	5
C([H])([H])([H])C(n1nc([H])c([C@]2(c3c([H])c([H])c(F)c(-c4c(F)nc([H])c([H])c4[H])c3[H])N=C(N([H])[H])N(C([H])([H])[H])C2=O)c1[H])([H])[H]	396.4	50.83182572756199	2.2735000000000003	102.66239999999999	0.9605124173788518	18.72984735997569	6.7662512314780745	2.7712733763922457	3.399962864235457	89.4	5.214173673242785	4.3300405961318855	0.041850726906822226	1.9779124047549703e-7	127.	0.049281743023662596	0.0003070737643187163	1.	0.011579243745346275	0.00026231741802824893	4.	0.0400715840061135	7.261758057102108e-7	93.	2	3	7	1	3	2	1	1
C(F)(F)(F)C(n1nc([H])c([C@]2(c3c([H])c([H])c([H])c(-c4c(F)nc([H])c([H])c4[H])c3[H])N=C(N([H])[H])N(C([H])([H])[H])C2=O)c1[H])([H])[H]	432.38	47.40017630090301	2.6768	103.08539999999998	0.9820157198858219	20.510261190896117	7.183364988215365	3.5138920394875037	3.471169386328553	89.4	5.185292540719454	4.312711916617887	0.04177087022500303	1.9806002941473765e-7	151.	0.0173185857661909	0.00024310943891388043	1.	0.0279952274293244	0.00030860354155065253	1.	0.04055130328741569	7.222239876586365e-7	120.5	2	3	7	8	2	6	1	5
C([H])([H])([H])N1C(=O)[C@](c2c([H])c([H])c(F)c(-c3c([H])c([H])c([H])nc3F)c2[H])(c2c([H])c([H])sc2[H])N=C1N([H])[H]	384.4	44.07120395495671	3.1186000000000007	99.0804	0.9466922607811401	17.292166771076165	6.239615222067872	2.52013695034826	3.3594741744577847	71.58	5.199733106981119	4.347369275645884	0.04204225735170557	1.9698081320440426e-7	96.	0.031733724952043435	0.0002727354029933529	0.	0.0496595867827533	0.0003174153738256085	1.	0.04163671513233933	7.154252845604069e-7	253.5	2	3	1	2	2	3	1	2
c1(-c2c([H])c([H])c([H])nc2F)c([H])c([H])c2c(c1[H])[C@]1(C([H])([H])C(C([H])([H])[H])(C([H])([H])[H])C2([H])[H])C(=O)N(C([H])([H])[H])C(N([H])[H])=N1	352.41	21.888506512349252	2.842100000000001	97.80340000000004	0.9243052760551677	16.69467727543129	5.366268975261027	2.320091776271022	3.8061164005331465	71.58	5.221393956373618	4.295383237103888	0.021078921308991333	1.9708193995143932e-7	171.	0.04023236086473916	0.0003052452704513858	1.	0.049826119716842164	0.00031671902213082747	1.	0.038771410552643125	7.395886260144382e-7	66.	2	5	6	4	2	3	1	5
c1(-c2c([H])c(Cl)c([H])nc2[H])c([H])c([H])c2c(c1[H])[C@]1(C([H])([H])C(C([H])([H])[H])(C([H])([H])[H])C2([H])[H])C(=O)N(C([H])([H])[H])C(N([H])[H])=N1	368.87	25.818604319385734	3.3564000000000016	102.8554	0.956189184268132	17.035920628639268	5.5468058244255545	2.495990589157926	3.7965279389946858	71.58	5.221393956373618	4.312711916617887	0.04272648062402863	1.9535338309831954e-7	51.	0.02714708942084506	0.00030734339710870536	1.	0.04975619166048577	0.0003169965421542241	1.	0.03869288075523293	7.405849436118624e-7	73.	2	3	2	3	2	3	1	5
n1c([H])c([H])c([H])c(-c2c([H])c([H])c([H])c([C@]3(c4c([H])c([H])c(OC(F)([H])F)c([H])c4[H])C4=NC([H])([H])C(F)(F)C([H])([H])N4C(N([H])[H])=N3)c2[H])c1F	487.43	115.02042618055594	4.410400000000003	119.06240000000001	0.9394776114512405	22.756478660843847	8.329499755260056	3.9606934969966856	3.7171276232191763	76.10000000000001	5.185292540719454	4.3300405961318855	0.03983583053037625	2.0399507305345969e-7	425.	0.06486807097452438	0.00031641816764847584	1.	0.05000998082026452	0.0003162629650260163	1.	0.03963708138353322	7.298865172442988e-7	89.	2	3	1	2	2	3	1	5
C(C(C(N(C(C(C([H])([H])[H])([H])[H])([H])[H])C(=O)c1c([H])c([H])c([H])c(C(=O)N([C@@](C(c2c([H])c(F)c([H])c(F)c2[H])([H])[H])([C@@](O[H])(C([N+](C(c2c([H])c([H])c([H])c(OC([H])([H])[H])c2[H])([H])[H])([H])[H])([H])[H])[H])[H])[H])c1[H])([H])[H])([H])[H])([H])([H])[H]	568.69	84.84892338194192	3.701200000000002	153.7408999999998	0.9636212929801788	31.704261917548646	15.833012942484181	9.650707515726086	3.780556921085319	95.48	5.211448422494011	4.27805455758989	0.02247488532874164	2.0161115237370433e-7	142.	0.037437873097003964	0.00028872914500537673	1.	0.027086313524238827	0.00030475861445596725	0.	0.030263320682498582	8.386384202064896e-7	14.	5	5	2	7	2	6	1	1
C(Oc1c([H])c([H])c([H])c(C([N+](C([C@](O[H])([C@](C(c2c([H])c(F)c([H])c(F)c2[H])([H])[H])(N(C(=O)c2c([H])c(N3C([H])([H])C([H])([H])C([H])([H])C([H])([H])S3(=O)=O)c([H])c(/C(=N\OC(c3c([H])c([H])c([H])c([H])c3[H])([H])[H])C([H])([H])[H])c2[H])[H])[H])[H])([H])[H])([H])[H])([H])[H])c1[H])([H])([H])[H]	721.8	85.48855056763956	4.3098000000000045	191.06419999999952	0.8771150879423555	37.406350589308836	17.384786503625556	10.577344751908484	4.252824233281977	134.14	5.214173673242785	4.347369275645884	0.04091021381695223	1.9968887594900177e-7	38.	0.032293049356255085	0.00026926209193065226	0.	0.007737254161348428	0.00025368632785763626	1.	0.029233913538323685	8.527519157071787e-7	10.	2	3	1	2	1	6	1	8
c1(-c2c([H])c([H])c3nc(N([H])[H])c(C([C@]([H])(C(N(C([H])([H])c4c([H])nc([H])s4)[H])=O)C([H])([H])[H])([H])[H])c([H])c3c2[H])c(C([H])([H])[H])c([H])c([H])c([H])c1[H]	416.54	-0.0752594878908679	4.743920000000003	123.15709999999999	0.9275775238080954	20.040304357036934	8.630886426592797	4.334816317025364	3.050282649274723	80.9	5.18256728997068	4.243397198561892	0.021218889061902436	1.962269112398877e-7	131.	0.030535557160614814	0.00027541811953904586	0.	0.007422093856408501	0.00025413816404252425	1.	0.037768548015083156	7.472216431254488e-7	60.5	2	5	1	9	1	1	1	5
c1([H])c(C([H])([H])[C@]([C@]([C@@]2([H])C([H])([H])[C@]([H])(O[H])C([H])([H])[N+]2([H])[H])([H])O[H])([H])N(C([C@@](C([H])([H])[H])([H])N2C(=O)[C@]([C@](C([H])(C([H])([H])[H])[H])([H])C([H])([H])[H])(N(C(C([H])([H])[H])=O)[H])C([H])([H])C2([H])[H])=O)[H])c([H])c(F)c([H])c1F	525.62	1597.0868110440483	-0.40859999999999763	130.99840000000006	0.9289821577262273	28.933791218307483	11.828316572775405	6.4469432980721635	5.167222772762387	135.57999999999998	5.1925128238502865	4.27805455758989	0.001743412500578295	3.3375001599177747e-7	11925.	0.06562811874899802	0.00031458555945234397	1.	0.03596356205706129	0.00031870944577293503	1.	0.02976033419334266	8.50100864467569e-7	12.	5	5	1	2	4	4	1	12
Clc1c([H])nc(C(=O)N(c2c([H])c([H])c(F)c([C@]3(C([H])([H])[H])C([H])([H])OC([H])([H])C(N([H])[H])=N3)c2[H])[H])c([H])c1[H]	362.79	118.15670078857528	2.729	93.3936	0.9775630140857585	17.317480854428293	6.775987646750505	3.7769479629602283	3.103982219183913	89.6	5.1925128238502865	4.347369275645884	0.019888932979248895	2.0240427871247059e-7	64.	0.01460571220406611	0.00029260052985889586	1.	0.029421560302126313	0.00031885274941140295	1.	0.040623352570458175	7.217939177313729e-7	132.5	2	5	2	7	1	1	1	5
Clc1c([H])nc(C(=O)N(c2c([H])c([H])c(F)c([C@]3(C([H])([H])[H])C([H])([H])C([H])([H])C4(C(N([H])[H])=N3)C([H])([H])C4([H])[H])c2[H])[H])c([H])c1[H]	386.86	45.826819821291544	4.272800000000002	103.47560000000004	0.9688211936540743	17.91962758851454	6.303285469133908	3.2954994141615637	3.691849026753661	80.37	5.185292540719454	4.295383237103888	0.04197496371706728	1.9757386223980413e-7	149.	0.047975506541405255	0.0003101217990881779	1.	0.015754404959348815	0.0002832749930598352	1.	0.038922572705403564	7.364301694820393e-7	66.	2	3	7	1	4	1	1	5
C(C(n1c([H])c2c3c(c([H])c(C(=O)N([C@@](C(c4c([H])c([H])c([H])c([H])c4[H])([H])[H])([C@](O[H])(C([N+](C(C(F)(F)C(F)(F)F)([H])[H])([H])[H])([H])[H])[H])[H])[H])c([H])c13)N(C([H])([H])[H])S(=O)(=O)C([H])([H])C2([H])[H])([H])[H])([H])([H])[H]	603.6	113.02621382662971	2.4463	143.5741999999999	0.9456492047228594	30.72223604913726	11.569076056636717	6.4886911174487	4.376419078275955	108.25	5.1925128238502865	4.295383237103888	0.03988238114437552	2.0263188540841043e-7	139.	0.03874977171637925	0.0002763095391870094	1.	0.026761811785136952	0.00031120712420804037	0.	0.03279379671073322	8.072536584735803e-7	21.5	2	3	5	4	2	6	1	1
C([C@]([N+](C([C@@](O[H])([C@](C(c1c([H])c([H])c([H])c([H])c1[H])([H])[H])(N(C(=O)c1c([H])c([H])c([H])c(N(c2c([H])c([H])c([H])c([H])c2[H])S(C([H])([H])[H])(=O)=O)c1[H])[H])[H])[H])([H])[H])([H])[H])(C([H])([H])C([H])([H])C(C([H])(C([H])([H])[H])C([H])([H])[H])([H])[H])[H])([H])([H])[H]	566.8	142.0732141713106	4.2645000000000035	162.21719999999968	0.9300456073334762	31.329280476139864	14.978797971282871	9.767227130236533	3.9960610955021227	103.32	5.214173673242785	4.260725878075891	0.0228891383270838	2.061880824732839e-7	141.	0.03808826834522819	0.0002950551955019039	1.	0.006646956146787704	0.00025324127514445314	0.	0.02887249041602116	8.531476883963384e-7	10.	1	1	6	8	1	1	1	4
c1([H])c2c(C(N([C@]([C@@](C([N+](C(c3c([H])c(OC([H])([H])[H])c([H])c([H])c3[H])([H])[H])([H])[H])([H])[H])(O[H])[H])(C(c3c([H])c(F)c([H])c(F)c3[H])([H])[H])[H])[H])=O)c([H])n(C(N(C([H])([H])[H])C(C(C(C([H])([H])C([H])([H])[H])([H])[H])([H])[H])([H])[H])=O)c2nc([H])c1[H]	608.71	111.89651405299989	3.878800000000001	163.49539999999968	0.9421166353617982	32.56147855510308	15.397796063794878	8.38745143168468	4.128718276287788	113.30000000000001	5.206953390111952	4.3300405961318855	0.03991821502975736	2.024661920372856e-7	124.	0.015690307019338063	0.0002880114594080027	0.	0.02430416677730706	0.0003005938074966535	0.	0.030447662438794276	8.33557699280723e-7	13.	2	3	2	8	2	7	1	5
c1([H])c([H])c([H])c(C([H])([H])C([H])([H])[C@](C(N([C@](C(c2c([H])c(F)c([H])c(F)c2[H])([H])[H])([H])[C@](C([H])([H])[N+](C(c2c([H])c([H])c([H])c(OC([H])([H])[H])c2[H])([H])[H])([H])[H])([H])O[H])[H])=O)([H])N2C(=O)[C@@]([H])(C(OC([H])([H])[H])([H])[H])C([H])([H])C2([H])[H])c([H])c1[H]	610.72	256.7328079627791	2.621500000000011	161.73689999999996	0.8846195884698553	33.04142196413269	16.27869395503056	9.317987125655744	4.401635439280161	104.71000000000001	5.178072257588621	4.312711916617887	0.02330861267700354	2.1305805670756576e-7	0.	0.046140094840563445	0.000295238919456601	1.	0.001977578462049445	0.00023191840962557292	0.	0.029481329414267024	8.524764013220204e-7	10.	1	1	2	3	1	6	1	6
FC(F)(F)[C@@]([H])(Oc1c(N([H])[H])c(F)c([H])c(C([H])([H])[C@@]2([H])[C@]([H])(O[H])[C@@]([H])([N+]([H])([H])C([H])([H])c3c([H])c(C(C([H])([H])[H])(C([H])([H])[H])C([H])([H])[H])c([H])c([H])c3[H])C([H])([H])S(=O)(=O)C2([H])[H])c1[H])C([H])([H])OC([H])([H])C([H])([H])[H]	591.7	147.9887380653862	3.1318000000000037	144.19039999999993	0.9750289931339257	32.10895275908704	12.624566679562726	8.545603691718163	4.837696388238553	115.46000000000001	5.221393956373618	4.271513955792832	0.03891133624957912	2.0665153363794508e-7	477.	0.04951683722313176	0.00030504068234981713	1.	0.04968801756497363	0.0003167754099327405	1.	0.030548277633952094	8.38232101439496e-7	14.	2	3	7	1	2	3	1	5
c1([H])c([H])c(C(N(c2c([H])c([H])c(F)c([C@@]3(C([H])([H])[H])N=C(N([H])[H])OC([H])([H])C3(F)F)c2[H])[H])=O)nc([H])c1C#C[H]	388.35	45.29981820828882	2.6497	96.39860000000003	0.9790634474491943	19.22794134131355	6.884761753172726	3.362865181989691	3.467122004193409	89.6	5.185292540719454	4.27805455758989	0.04196350980060639	1.9770460631785608e-7	169.	0.03763487554847205	0.000298093712373296	1.	0.011011827857348453	0.0002624124984455042	1.	0.04117599299809804	7.230386131540968e-7	226.	2	3	6	8	5	8	1	2
Clc1c([H])nc(C(=O)N(c2c([H])c([H])c([H])c([C@]3(C([H])([H])[H])C([H])([H])[N@+](C([H])([H])[H])([H])C([H])([H])C(N([H])[H])=N3)c2[H])[H])c([H])c1[H]	358.85	157.2433883727037	1.0879999999999999	99.23730000000003	0.9736149316537821	17.385207694511347	6.818402003361278	3.9739191456856084	4.032058028425844	84.81	5.214173673242785	4.347369275645884	0.039317082128303746	2.0550051769232341e-7	403.	0.02989917936038061	0.0002788109741324758	1.	0.049676758337749045	0.0003174563414941378	1.	0.038644523585222953	7.397303239131143e-7	66.	2	3	1	2	2	3	1	1
C(N([C@]([C@@](C([N+]([C@]1(c2c([H])c(C(C([H])([H])[H])(C([H])([H])[H])C([H])([H])[H])c([H])c([H])c2[H])C([H])([H])C([H])([H])[C@](C(F)(F)F)([H])C([H])([H])C1([H])[H])([H])[H])([H])[H])(O[H])[H])(C(c1c([H])c(F)c([H])c(F)c1[H])([H])[H])[H])[H])(=O)C([H])([H])[H]	541.63	98.51438716155744	4.881800000000002	135.29889999999995	0.9646915227258298	30.027485161776784	11.697811986523769	7.75652760799573	4.208490713899709	65.94	5.170851974457788	4.3300405961318855	0.04020473694118461	2.0289529585699774e-7	367.	0.04598223983267987	0.00029226098795365955	1.	0.05001846347069868	0.0003162991406301782	1.	0.03035122612739818	8.328149060543146e-7	13.	2	3	1	1	2	3	1	11
c1([H])c2c(C(N([C@]([C@@](C([N+](C(c3c([H])c(OC([H])([H])[H])c([H])c([H])c3[H])([H])[H])([H])[H])([H])[H])(O[H])[H])(C(c3c([H])c(F)c([H])c(F)c3[H])([H])[H])[H])[H])=O)c([H])n(C(N(C([H])([H])[H])C(C(C(C([H])([H])[H])([H])[H])([H])[H])([H])[H])=O)c2nc([H])c1[H]	594.68	111.60154971545315	3.4887000000000015	158.87839999999971	0.944784950001832	31.582714021983342	14.702016492130044	8.144411913761562	4.119360380593395	113.30000000000001	5.199733106981119	4.295383237103888	0.039888006196417136	2.0268213773153456e-7	159.	0.036777226055205385	0.00028794915954828416	0.	0.026760229878636407	0.00030474631177410843	0.	0.031197477847706195	8.242385478235568e-7	15.	2	3	2	7	2	7	1	1
C1([H])([H])C([H])([H])C([H])([H])[C@]12C([H])([H])[C@@]([N+](C([C@@](O[H])([C@@](N(C(=O)C(OC([H])([H])[H])([H])[H])[H])(C(c1c([H])c(-c3c([H])c([H])nc([H])c3[H])c([H])c([H])c1[H])([H])[H])[H])[H])([H])[H])([H])[H])([H])c1c(nc([H])c(C(C(C([H])([H])[H])(C([H])([H])[H])C([H])([H])[H])([H])[H])c1[H])O2	573.76	114.3033237679442	3.7767000000000026	161.94689999999983	0.971105741944976	30.138395432181035	12.897277691069315	7.538741091912742	4.886556809176048	110.18	5.189787573101513	4.271513955792832	0.03978468610686952	2.0352770215030854e-7	272.	0.04448659817508791	0.0002962279189767028	0.	0.049820583100996456	0.0003163392460090365	1.	0.02849617624646716	8.678340770671374e-7	10.	2	3	2	3	2	3	1	14
C(Oc1c(N([H])[H])c(F)c([H])c(C([C@@]2([H])[C@@](O[H])([H])[C@]([N+](C(c3c([H])c(C(C([H])([H])[H])(C([H])([H])[H])C([H])([H])[H])c([H])c([H])c3[H])([H])[H])([H])[H])([H])C([H])([H])[S@](=O)C2([H])[H])([H])[H])c1[H])([H])([H])[H]	449.6	116.65471259084076	2.1280999999999994	123.00100000000005	0.9744344481825646	23.697864146030394	9.67209946248531	5.8438752362948945	4.6731054290631295	89.16	5.199733106981119	4.312711916617887	0.025806586554559943	2.0368904826517614e-7	211.	0.0401277568424909	0.0002982658694847121	1.	0.03367962441968866	0.0003148229187426887	1.	0.032743363433006205	8.081781159913396e-7	22.5	1	1	6	5	4	4	1	1
C1([H])([H])C([H])([H])C([H])([H])[C@]12C([H])([H])[C@]([H])([N+]([H])([H])C([H])([H])[C@@]([H])(O[H])[C@@]([H])(N([H])C(=O)c1c(F)nc([H])c([H])c1[H])C([H])([H])c1c([H])c3c(c([H])c1[H])OC([H])([H])O3)c1c(nc([H])c(C([H])([H])C(C([H])([H])[H])(C([H])([H])[H])C([H])([H])[H])c1[H])O2	591.7	93.78710584064531	3.6449000000000025	156.48139999999995	0.9422789410238894	29.318012746518253	11.729562634631879	6.598769339052352	5.0064671957240385	119.41000000000001	5.134750558803624	4.347369275645884	0.040374144604975626	2.0107687112399403e-7	95.	0.014899334780095258	0.00028659656125600816	1.	0.025130874810929557	0.0002956379213976157	0.	0.017558038456789556	7.590616783157333e-7	0.	2	3	1	2	2	7	1	15
C(C(n1nnc2c(N3C([H])([H])C([H])([H])C([H])([H])C3=O)c([H])c(C(=O)N([C@@](C(c3c([H])c([H])c([H])c([H])c3[H])([H])[H])([C@](O[H])(C([N+](C(c3c([H])c([H])c([H])c(C(F)(F)F)c3[H])([H])[H])([H])[H])([H])[H])[H])[H])[H])c([H])c12)([H])[H])([H])([H])[H]	595.65	133.52048946159636	3.062400000000001	154.13639999999978	0.9574312736434045	30.17707159812649	12.922653508450166	7.029431304810689	4.065983251165445	116.96000000000001	5.178072257588621	4.364697955159882	0.03930854655287144	2.0497562590884034e-7	304.	0.042096834457599056	0.0002956481203848425	1.	0.02736386572158973	0.0003015894334746682	0.	0.03222515182186577	8.104049512500903e-7	21.	2	3	6	4	2	12	1	1
N(C1=[N+]([H])[C@](c2c([H])c([H])c(OC(F)(F)F)c([H])c2[H])(c2c([H])c([H])c([H])c(-c3c([H])nc([H])nc3[H])c2[H])C2=NC([H])([H])C([H])([H])C([H])([H])N12)([H])[H]	453.45	-40.16320262843924	1.7989000000000004	115.15509999999999	0.9747174843161187	20.925167364351903	7.875459666302457	3.770684158057409	3.9200140758316486	90.60000000000001	5.243054805766116	4.347369275645884	0.028360114568742524	1.9396794267187366e-7	159.	0.028200028933433128	0.0002982072704405223	1.	0.05038129667939448	0.0003152299216631957	1.	0.038731343227023	7.389022424944157e-7	68.	1	1	2	3	2	3	1	5
c1([H])c2c(c([H])c([H])c1-c1c([H])c([H])c([H])c([H])c1C([H])([H])[H])nc(N([H])[H])c(C(C([H])([H])C(N(C([H])([H])[C@@]1([H])C([H])([H])C([H])([H])C([H])([H])C([H])([H])C1([H])[H])[H])=O)([H])[H])c2[H]	401.55	3.8094622507311033	5.4215200000000054	124.2341	0.9186546575289467	20.395112035258702	9.290427909585869	4.810119038340415	2.27253026615994	68.01	5.22861423950445	4.288842635306831	0.027720575915616854	1.9701107489767495e-7	329.	0.030048719727253016	0.0002778746822639875	0.	0.007664477968006648	0.00025563078528857366	1.	0.03517179943993518	7.76863150894791e-7	37.	1	1	4	6	1	6	1	1
c1([H])c([H])c([H])c(C([H])([H])C([H])([H])[C@](C(N([C@@](C(c2c([H])c(F)c([H])c(F)c2[H])([H])[H])([C@]([C@@]2([H])C([H])([H])[C@@]([H])([N+]([H])([H])[H])C([H])([H])[N+]2([H])[H])([H])O[H])[H])[H])=O)([H])N2C(=O)[C@]([C@](C([H])(C([H])([H])[H])[H])([H])C([H])([H])[H])(N(C(C([H])([H])[H])=O)[H])C([H])([H])C2([H])[H])c([H])c1[H]	615.8	1697.3577544188267	0.45390000000000474	160.7567	0.8413401729685955	33.4823796743951	14.57999613743701	7.8038835380209965	5.270039291179538	142.98999999999998	5.221393956373618	4.347369275645884	1.	3.9197485599676107e-7	347099.	0.03162755903056663	0.00026840755819462856	0.	0.015905946225733786	0.0002815642731514205	1.	0.015797988465305605	8.018185244133695e-7	0.	2	3	5	4	4	1	1	2
c1([H])c(C([H])([H])[C@]([C@]([C@@]2([H])C([H])([H])[C@@]([H])(OC(C(C([H])([H])[H])([H])[H])([H])[H])C([H])([H])[N+]2([H])[H])([H])O[H])([H])N(C([C@@](C([H])([H])[H])([H])N2C(=O)[C@@]([H])(C([H])([H])C([H])(C([H])([H])[H])C([H])([H])[H])C([H])([H])C2([H])[H])=O)[H])c([H])c(F)c([H])c1F	510.65	123.10364961555419	1.767000000000004	131.96490000000009	0.95335319660527	28.47099184519052	12.922355942736056	7.459434856399743	4.883594955077448	95.48000000000002	5.206953390111952	4.295383237103888	0.023228438111612463	2.0457123466120362e-7	115.	0.06572023639501276	0.000314433538620951	1.	0.033629404605915916	0.00031518507841904036	1.	0.028996691938274234	8.590378947386506e-7	10.	1	1	1	2	4	4	1	21
c1([H])c([H])c2c(c(F)c1[H])C(N([H])[H])=N[C@@]2(c1c([H])c([H])c(F)c(-c2c([H])nc([H])nc2[H])c1[H])c1c([H])c([H])nc(C([H])(F)F)c1[H]	449.41	110.987949657535	4.765200000000003	113.62640000000002	0.8956625912988823	20.745477369640987	7.770347063925567	3.237520122717629	3.5631051637806532	77.05	5.141015372818969	4.288842635306831	0.04012160600064805	2.03022796867904e-7	318.	0.07200328371234734	0.0003177336592433475	31.	0.03013337419033558	0.00031560048563546655	1.	0.04111920032146262	7.215777730955398e-7	250.	2	3	1	9	1	1	1	7
C1([H])([H])C([H])([H])C([H])([H])[C@]12C([H])([H])[C@]([H])([N+]([H])([H])C([H])([H])[C@@]([H])(O[H])[C@@]([H])(N([H])C(=O)C([H])([H])[H])C([H])([H])c1c([H])c(OC(F)([H])F)c(OC(F)([H])F)c([H])c1[H])c1c(nc([H])c(C([H])([H])C(C([H])([H])[H])(C([H])([H])[H])C([H])([H])[H])c1[H])O2	598.66	79.16605115880152	4.291000000000002	145.77790000000002	0.9745821599269235	31.807742793573127	13.030669476655728	8.467673611111115	5.074924924743344	106.52000000000001	5.214173673242785	4.312711916617887	0.04077210304299481	2.0003764341826297e-7	81.	0.007346590695493104	0.00025353891813541826	0.	0.04893765649124793	0.0003158444888627944	0.	0.030099527050721168	8.49702136915904e-7	14.	2	3	3	5	2	3	1	3
N1(C([H])([H])[H])C(=O)[C@@](c2c([H])c(Cl)c(OC([H])([H])[H])c([H])c2[H])(c2c([H])c([H])c([H])c(-c3c([H])c([H])c([H])nc3[H])c2[H])N=C1N([H])[H]	406.87	65.69071672498434	3.4409000000000027	112.84939999999999	0.9690981169712881	18.95902345049056	7.218991204308982	3.016750145914103	2.930514709138519	80.81	5.199733106981119	4.295383237103888	0.04147774691271875	1.9887685598567084e-7	141.	0.06380115225294837	0.00031925963064823493	1.	0.04996399066977561	0.0003166969233300775	1.	0.03930783487236639	7.312020742740444e-7	73.5	2	3	1	2	2	3	1	1
[C@]12(C([H])([H])[N+]([H])([H])C([H])([H])[C@@]1([H])C(=O)N1C([H])([H])C([H])([H])[C@@]([H])(c3c([H])c([H])c([H])c([H])c3[H])C([H])([H])[C@@]1([H])[C@]1([H])C([H])([H])C([H])([H])C([H])([H])C([H])([H])C1([H])[H])C([H])([H])C([H])([H])C([H])([H])c1c2c([H])c([H])c(C([H])([H])[H])n1	472.7	69.1533534617273	4.512420000000002	139.23239999999998	0.8683255343039006	23.21370622323003	9.688580568081086	4.220394426145228	4.857412643819948	49.81	5.153686157447349	4.295383237103888	0.026561248814926088	2.0162625601234904e-7	378.	0.03751557227604077	0.00029426004753017215	1.	0.0333970216331363	0.000315997767416762	1.	0.02919283786376629	8.547096209533773e-7	10.	1	1	6	6	4	4	1	21
C([H])([H])(Oc1c(N([H])[H])c([H])c([H])c(C([H])([H])[C@@]2([H])[C@]([H])(O[H])[C@@]([H])([N+]([H])([H])C([H])([H])c3c([H])c(C(C([H])([H])[H])(C([H])([H])[H])C([H])([H])[H])c([H])c([H])c3[H])C([H])([H])S(=O)(=O)C2([H])[H])c1[H])C(F)(F)F	515.6	111.55283060621734	2.5876	128.81840000000003	0.983891063189322	27.290238271225576	10.36066047321314	7.845551880003032	4.385685872644238	106.23	5.206953390111952	4.236856596764835	0.039830404377004615	2.0417237098429506e-7	474.	0.04617131778192604	0.0002922801705822603	1.	0.03592926350656828	0.0003189927983529018	1.	0.03289862330675226	8.079012744642604e-7	21.	2	3	1	1	4	4	1	1
FC(F)(F)[C@]([H])(Oc1c(N([H])[H])c(F)c([H])c(C([H])([H])[C@@]2([H])[C@]([H])(O[H])[C@@]([H])([N+]([H])([H])C([H])([H])c3c([H])n(C([H])([H])C(C([H])([H])[H])(C([H])([H])[H])C([H])([H])[H])nc3[H])C([H])([H])S(=O)(=O)C2([H])[H])c1[H])C(F)(F)F	605.6	82.0995867265988	2.602700000000002	130.29240000000004	0.9828730127263539	31.931270315432254	11.354212710809499	8.457199654201425	4.999647400706352	124.05	5.214173673242785	4.3300405961318855	0.04070953033648253	2.0015844040306597e-7	75.	0.05391931671630327	0.0003027346842635593	918.	0.027355396088055824	0.000302228348502585	0.	0.03282580369288716	8.080259602580511e-7	21.	2	3	7	1	2	12	1	1
c1(-c2c(F)c([H])c([H])c(Cl)c2[H])c([H])c([H])c2c(c1[H])[C@]1(C([H])([H])C(C([H])([H])[H])(C([H])([H])[H])O2)C(=O)N(C([H])([H])[H])C(N([H])[H])=N1	387.84	-8.788626773387954	3.6892000000000014	102.2404	0.949144919238155	17.79591880228036	5.696396204079258	2.666029117614864	3.651420253364887	67.91999999999999	5.214173673242785	4.27805455758989	0.04334799320755053	1.939540807605896e-7	94.	0.048591351254238455	0.0003091287400894894	1.	0.050225390541240415	0.00031545006269213647	1.	0.039286913499519384	7.342618318951592e-7	77.	2	3	7	1	2	3	1	5
[truncated: 916 more rows]
