# Supplementary material for: Network Models of BACE-1 Inhibitors: Exploring Structural and Biochemical Relationships
Source: Int J Mol Sci. 2024 Jun 23;25(13):6890. doi: 10.3390/ijms25136890 (PMC11240958; doi:10.3390/ijms25136890)
Supplement: Supplementary file 1 [file ijms-25-06890-s001.zip › Read Me.txt]

The BACE-1 dataset is a comprehensive collection of molecular data specifically curated for the study of $\beta$-secretase 1 (BACE-1) inhibitors in 

Subramanian, G., Ramsundar, B., Pande, V., & Denny, R. A. (2016). Computational modeling of β-secretase 1 (BACE-1) inhibitors using ligand based approaches. Journal of chemical information and modeling, 56(10), 1936-1949.

BACE-1 is an aspartyl protease enzyme that plays a pivotal role in the pathogenesis of Alzheimer’s disease by catalyzing the first step in the production of amyloid-beta peptides. Inhibiting BACE-1 has been identified as a promising therapeutic strategy to reduce amyloid-beta levels and potentially slow or prevent the progression of Alzheimer’s disease.

In Plots.pdf, we present molecular formulas, plots of 2D and 3D Autocorrelation vectors, 2D and 3D plots of molecules in BACE-1 dataset.

In Bace_1_value.csv, we present computational results obtained in our study. Following are header descriptions:

SMILES: SMILES code of the molecule
Mass: Molecular mass (in atomic mass unit)
MFF: Merck molecular force field energy (in kcal/mon unit)
ClogP: Logarithm of the partition coefficient
MR: Molecular reflactivity
Ecc: Eccentricity
K1: Kappa 1 index
K2: Kappa 2 index
K3: Kappa 3 index
SynAS: Synthetic Accessibility Score
TPSA: Topological polar surface area (in Angstrom^2 unit)
2DEnt: Entropy of 2D autocorrelation vector
3DEnt: Entropy of 3D autocorrelation vector
EEigenC: Eigenvector centrality of the molecule in Euclidean distance based TMFG
EBetw: Betweenness centrality of the molecule in Euclidean distance based TMFG
ECls: Closeness centrality of the molecule in Euclidean distance based TMFG
TEigenC: Eigenvector centrality of the molecule in Tanimoto distance based TMFG
TBetw: Betweenness centrality of the molecule in Tanimoto distance based TMFG
TCls: Closeness centrality of the molecule in Tanimoto distance based TMFG
HEigenC: Eigenvector centrality of the molecule in Hamming distance based TMFG
HBetw: Betweenness centrality of the molecule in Hamming distance based TMFG
HCls: Closeness centrality of the molecule in Hamming distance based TMFG
LEigenC: Eigenvector centrality of the molecule in Levenshtein distance based TMFG
LBetw: Betweenness centrality of the molecule in Levenshtein distance based TMFG
LCls: Closeness centrality of the molecule in Levenshtein distance based TMFG
ECommEigen= Index of the community obtained by Leading eigenvector in which the molecule belongs for Euclindean distance based TMFG
ECommLeiden= Index of the community obtained by Leiden method in which the molecule belongs for Euclindean distance based TMFG
TCommEigen= Index of the community obtained by Leading eigenvector in which the molecule belongs for Tanimoto distance based TMFG
TCommLeiden= Index of the community obtained by Leiden method in which the molecule belongs for Tanimoto distance based TMFG
HCommEigen= Index of the community obtained by Leading eigenvector in which the molecule belongs for Hamming distance based TMFG
HCommLeiden= Index of the community obtained by Leiden method in which the molecule belongs for Hamming distance based TMFG
LCommEigen= Index of the community obtained by Leading eigenvector in which the molecule belongs for Levenshteindistance based TMFG
LCommLeiden= Index of the community obtained by Leiden method in which the molecule belongs for Levenshtein distance based TMFG
